# Supplementary material for: A SynBio community comes of age: Political, academical, industrial, and societal developments in the Netherlands
Source: Biotechnol Notes. 2022 Aug 6;3:62–9. doi: 10.1016/j.biotno.2022.07.004 (PMC11446357; doi:10.1016/j.biotno.2022.07.004)
Supplement: Multimedia component 2 [file mmc2.xlsx]

## Sheet: Sheet1
Consortium	Budget (millions)	Funding	Start - End	Nr of papers **	Nr of PhD **	Nr of Postdocs **	Aim/goal	Further reading
BaSyC (Building a Synthetic Cell)	€ 25	OCW, in cooperation with NWO and the participating research institutions	2017-2027	53	44	16	To understand cellular life by constructing separate minimal cellular modules (i.e. energy generation, compartmentalization, cell division, etc.) and to study its emerging properties when the individual components of the modules are combined and extended.	https://www.basyc.nl/
BBoL* (Building Blocks of Life)	€ 10	NWO, ZonMw, FOM and STW	2016-2026	-	-	-	To understand cellular life by understanding its individual molecular building blocks and to develop novel biomedical techniques, DNA editing techniques and to engineer cell factories to produce chemicals from renewable resources.	https://www.nwo.nl/en/researchprogrammes/building-blocks-life and https://www.health-holland.com/news/2017/05/nationaal-consortium-building-blocks-of-life-in-de-steigers.
oLife* (Origin of Life)	€ 6	European Union Horizon 2020, and the participating research institutions.	2019-2024	7	none	18	To unravel the origin of life by using methods from biology, physics, chemistry and astronomy by creating new systems such as artificial (sub)cellular structures and on the grand scale of biospheres, to be able to build a new biosphere on inhabitable planets.	https://www.originscenter.nl/ and http://www.olife-programme.eu/
BE-Basic* (Biotechnology based Ecologically Balanced Sustainable Industrial Consortium)	€ 120 (+ 45 annually)	Ministry of Economic Affairs, Agriculture and Innovation, industry and knowledge institution	2010-ongoing	-	-	-	To develop a sustainable production of fine and bulk chemicals using sustainable sources (e.g. plant waste), engineered microorganisms and green chemistry to supply future energy, building materials (chemicals) and food and to improve important production organisms such as Saccharomyces cerevisiae and Escherichia coli by reprogramming the metabolic pathways and giving the cell new functionalities.	https://be-basic.org/ and BE-Basic beyond Dutch borders - WUR eDepot (google first link) and https://be-basic.org/about-be-basic/mission/ (statement link) and https://be-basic.org/research/synthetic-biology/creating-efficient-cell-factories/.
B-Basic* (Bio-Based Sustainable Industrial Chemistry)	€ 50	NWO (ACTS)	2004-2009	90	40	15	To develop a sustainable bio based economy. B-Basic was aimed to boost bio based innovations by bringing together bio scientists, engineers and social scientists from both academia and industry (R&D) to produce bioenergy and bioresources in an economically competitive manner with the petrochemical industry by installing new functionalities in organisms.	https://be-basic.org and https://be-basic.org/about-be-basic/ (link: based on bio)
IBOS* (Integration of Biosynthesis and Organic Synthesis)	€ 13.6	Ministry of Economic Affairs, and NWO	2002-2018	164	38	34	To develop efficient and clean synthesis methods for (fine)chemicals using (bio)catalysis and/or biotechnology by focusing less on the individual enzymes and to more consider entire microorganisms and other synthesis systems to increase efficiency and reduce waste generation.	https://www.nwo.nl/en/researchprogrammes/acts-integration-biosynthesis-and-organic-synthesis-ibos
Note: Consortia marked with an asterisk (*) focus on SynBio in addition to a broad range of research areas, within these consortia at least 1 PhD or Postdoc conduct SyBio (as defined in the introduction) research. Moreover, this table does not claim to be complete but is rather exemplary and based on available information in the NWO database. (**) data last accessed April 2022.
