# Supplementary material for: A SynBio community comes of age: Political, academical, industrial, and societal developments in the Netherlands
Source: Biotechnol Notes. 2022 Aug 6;3:62–9. doi: 10.1016/j.biotno.2022.07.004 (PMC11446357; doi:10.1016/j.biotno.2022.07.004)
Supplement: Multimedia component 3 [file mmc3.xlsx]

## Sheet: csv-netherland-set
PMID	Title	Authors	Citation	First Author	Journal/Book	Publication Year	PMCID	NIHMS ID	DOI	Article type	City	Research focus		Problem	Solution	Organism	Latitude	Longitude	Partner City
15196492	Harnessing the catabolic diversity of rhodococci for environmental and biotechnological applications	van der Geize R, Dijkhuizen L.	Curr Opin Microbiol. 2004 Jun;7(3):255-61. doi: 10.1016/j.mib.2004.04.001.	van der Geize R	Curr Opin Microbiol	2004			10.1016/j.mib.2004.04.001	Review	Groningen	Bacteria					53.2194	6.5665	Independent
17338439	The role of two-component regulation systems in the physiology of the bacterial cell	Bekker M, Teixeira de Mattos MJ, Hellingwerf KJ.	Sci Prog. 2006;89(Pt 3-4):213-42. doi: 10.3184/003685006783238308.	Bekker M	Sci Prog	2006			10.3184/003685006783238308	Review	Amsterdam	Bacteria					52.378	4.89707	Independent
17121421	Solid-phase synthesis and purification of a set of uniformly 13C, 15N labelled de novo designed membrane fusogenic peptides	Agrawal PR, Hofmann MW, Meeuwenoord NJ, Filippov DV, Stalz H, Hulsbergen F, Langosch D, Overkleeft HS, De Groot H.	J Pept Sci. 2007 Feb;13(2):75-80. doi: 10.1002/psc.786.	Agrawal PR	J Pept Sci	2007			10.1002/psc.786	Research	Leiden	Cell-free or Chemical SynBio					52.1601	4.49701	Independent
18830993	Reconstitution and anchoring of cytoskeleton inside giant unilamellar vesicles	Merkle D, Kahya N, Schwille P.	Chembiochem. 2008 Nov 3;9(16):2673-81. doi: 10.1002/cbic.200800340.	Merkle D	Chembiochem	2008			10.1002/cbic.200800340	Research	Eindhoven	Vesicles or Synthetic cells					51.4416	5.46972	Independent
19669755	Perspectives and limits of engineering the isoprenoid metabolism in heterologous hosts	Muntendam R, Melillo E, Ryden A, Kayser O.	Appl Microbiol Biotechnol. 2009 Oct;84(6):1003-19. doi: 10.1007/s00253-009-2150-1. Epub 2009 Aug 11.	Muntendam R	Appl Microbiol Biotechnol	2009			10.1007/s00253-009-2150-1	Review	Groningen	Yeast or filamentous fungi					53.2194	6.5665	Independent
20234875	Playing God in Frankenstein's Footsteps: Synthetic Biology and the Meaning of Life	van den Belt H.	Nanoethics. 2009 Dec;3(3):257-268. doi: 10.1007/s11569-009-0079-6. Epub 2009 Nov 29.	van den Belt H	Nanoethics	2009	PMC2837218		10.1007/s11569-009-0079-6	Opinion	Wageningen	Ethics, Legislation and Education		Ethics	Ethics		51.97	5.66667	Independent
20474034	Self-assembly of coiled coils in synthetic biology: inspiration and progress	Robson Marsden H, Kros A.	Angew Chem Int Ed Engl. 2010 Apr 12;49(17):2988-3005. doi: 10.1002/anie.200904943.	Robson Marsden H	Angew Chem Int Ed Engl	2010			10.1002/anie.200904943	Review	Leiden	Foundational advances					52.1601	4.49701	Independent
20640935	Algal photosynthesis as the primary driver for a sustainable development in energy, feed, and food production	Anemaet IG, Bekker M, Hellingwerf KJ.	Mar Biotechnol (NY). 2010 Nov;12(6):619-29. doi: 10.1007/s10126-010-9311-1. Epub 2010 Jul 20.	Anemaet IG	Mar Biotechnol (NY)	2010	PMC2991177		10.1007/s10126-010-9311-1	Review	Amsterdam	Algae					52.378	4.89707	Independent
19941408	Optimization and quantification of protein synthesis inside liposomes	Amidi M, de Raad M, de Graauw H, van Ditmarsch D, Hennink WE, Crommelin DJ, Mastrobattista E.	J Liposome Res. 2010 Mar;20(1):73-83. doi: 10.3109/08982100903402954.	Amidi M	J Liposome Res	2010			10.3109/08982100903402954	Research	Utrecht	Vesicles or Synthetic cells					52.0907	5.12142	Independent
21995776	Systems solutions by lactic acid bacteria: from paradigms to practice	de Vos WM.	Microb Cell Fact. 2011 Aug 30;10 Suppl 1(Suppl 1):S2. doi: 10.1186/1475-2859-10-S1-S2. Epub 2011 Aug 30.	de Vos WM	Microb Cell Fact	2011	PMC3231926		10.1186/1475-2859-10-S1-S2	Review	Wageningen	Bacteria					51.97	5.66667	Independent
21189477	Exploiting plug-and-play synthetic biology for drug discovery and production in microorganisms	Medema MH, Breitling R, Bovenberg R, Takano E.	Nat Rev Microbiol. 2011 Feb;9(2):131-7. doi: 10.1038/nrmicro2478. Epub 2010 Dec 29.	Medema MH	Nat Rev Microbiol	2011			10.1038/nrmicro2478	Review	Groningen	Yeast or filamentous fungi		Plug-play SynBio			53.2194	6.5665	Independent
21601100	Synthetic biology in Streptomyces bacteria	Medema MH, Breitling R, Takano E.	Methods Enzymol. 2011;497:485-502. doi: 10.1016/B978-0-12-385075-1.00021-4.	Medema MH	Methods Enzymol	2011			10.1016/B978-0-12-385075-1.00021-4	Review	Groningen	Bacteria				Streptomyces	53.2194	6.5665	Independent
21949673	Antigen-expressing immunostimulatory liposomes as a genetically programmable synthetic vaccine	Amidi M, de Raad M, Crommelin DJ, Hennink WE, Mastrobattista E.	Syst Synth Biol. 2011 Jun;5(1-2):21-31. doi: 10.1007/s11693-010-9066-z. Epub 2010 Oct 26.	Amidi M	Syst Synth Biol	2011	PMC3159695		10.1007/s11693-010-9066-z	Research	Utrecht	Vesicles or Synthetic cells					52.0907	5.12142	Independent
21829093	The future of industrial antibiotic production: from random mutagenesis to synthetic biology	Medema MH, Alam MT, Breitling R, Takano E.	Bioeng Bugs. 2011 Jul-Aug;2(4):230-3. doi: 10.1111/j.1751-7915.2010.00226.x. Epub 2011 Jul 1.	Medema MH	Bioeng Bugs	2011			10.1111/j.1751-7915.2010.00226.x	Review	Groningen	Bacteria					53.2194	6.5665	Independent
22057844	Biosynthetic concepts for the production of β-lactam antibiotics in Penicillium chrysogenum	Weber SS, Bovenberg RA, Driessen AJ.	Biotechnol J. 2012 Feb;7(2):225-36. doi: 10.1002/biot.201100065. Epub 2011 Nov 7.	Weber SS	Biotechnol J	2012			10.1002/biot.201100065	Review	Groningen	Yeast or filamentous fungi					53.2194	6.5665	Independent
22266781	Computational tools for the synthetic design of biochemical pathways	Medema MH, van Raaphorst R, Takano E, Breitling R.	Nat Rev Microbiol. 2012 Jan 23;10(3):191-202. doi: 10.1038/nrmicro2717.	Medema MH	Nat Rev Microbiol	2012			10.1038/nrmicro2717	Review	Groningen	In silico or bioinformatics		SynBio	Computational tools		53.2194	6.5665	Independent
22710183	Metabolomics methods for the synthetic biology of secondary metabolism	Nguyen QT, Merlo ME, Medema MH, Jankevics A, Breitling R, Takano E.	FEBS Lett. 2012 Jul 16;586(15):2177-83. doi: 10.1016/j.febslet.2012.02.008. Epub 2012 Feb 15.	Nguyen QT	FEBS Lett	2012			10.1016/j.febslet.2012.02.008	Review	Groningen	Bacteria					53.2194	6.5665	Independent
22680308	Increasing the success rate of lantibiotic drug discovery by Synthetic Biology	Montalbán-López M, Zhou L, Buivydas A, van Heel AJ, Kuipers OP.	Expert Opin Drug Discov. 2012 Aug;7(8):695-709. doi: 10.1517/17460441.2012.693476. Epub 2012 Jun 10.	Montalbán-López M	Expert Opin Drug Discov	2012			10.1517/17460441.2012.693476	Review	Groningen	Bacteria			Antibiotics		53.2194	6.5665	Independent
22651991	Streamlining genomes: toward the generation of simplified and stabilized microbial systems	Leprince A, van Passel MW, dos Santos VA.	Curr Opin Biotechnol. 2012 Oct;23(5):651-8. doi: 10.1016/j.copbio.2012.05.001. Epub 2012 May 29.	Leprince A	Curr Opin Biotechnol	2012			10.1016/j.copbio.2012.05.001	Review	Wageningen	Foundational advances					51.97	5.66667	Independent
21968838	On decoding and rewriting genomes: a psychoanalytical reading of a scientific revolution	Zwart H.	Med Health Care Philos. 2012 Aug;15(3):337-46. doi: 10.1007/s11019-011-9351-y.	Zwart H	Med Health Care Philos	2012	PMC3384779		10.1007/s11019-011-9351-y	Review	Nijmegen	Foundational advances					51.8126	5.83723	Independent
21327859	Possibilities, intentions and threats: dual use in the life sciences reconsidered	van der Bruggen K.	Sci Eng Ethics. 2012 Dec;18(4):741-56. doi: 10.1007/s11948-011-9266-2. Epub 2011 Feb 17.	van der Bruggen K	Sci Eng Ethics	2012	PMC3513596		10.1007/s11948-011-9266-2	Review	Delft	Ethics, Legislation and Education		Ethics	Ethics		52.0067	4.35707	Independent
23216753	De novo production of the flavonoid naringenin in engineered Saccharomyces cerevisiae	Koopman F, Beekwilder J, Crimi B, van Houwelingen A, Hall RD, Bosch D, van Maris AJ, Pronk JT, Daran JM.	Microb Cell Fact. 2012 Dec 8;11:155. doi: 10.1186/1475-2859-11-155.	Koopman F	Microb Cell Fact	2012	PMC3539886		10.1186/1475-2859-11-155	Research	Delft	Yeast or filamentous fungi					52.0067	4.35707	Independent
23052445	A toolkit to enable hydrocarbon conversion in aqueous environments	Brinkman EK, Schipper K, Bongaerts N, Voges MJ, Abate A, Wahl SA.	J Vis Exp. 2012 Oct 2;(68):e4182. doi: 10.3791/4182.	Brinkman EK	J Vis Exp	2012	PMC3941980		10.3791/4182	Research	Delft	Bacteria			Biobricks for aqua		52.0067	4.35707	Independent
22685543	A rapid cloning method employing orthogonal end protection	Jakobi AJ, Huizinga EG.	PLoS One. 2012;7(6):e37617. doi: 10.1371/journal.pone.0037617. Epub 2012 Jun 7.	Jakobi AJ	PLoS One	2012	PMC3369885		10.1371/journal.pone.0037617	Research	Utrecht	Bacteria					52.0907	5.12142	Independent
22606321	A multi-platform flow device for microbial (co-) cultivation and microscopic analysis	Hesselman MC, Odoni DI, Ryback BM, de Groot S, van Heck RG, Keijsers J, Kolkman P, Nieuwenhuijse D, van Nuland YM, Sebus E, Spee R, de Vries H, Wapenaar MT, Ingham CJ, Schroën K, Martins dos Santos VA, Spaans SK, Hugenholtz F, van Passel MW.	PLoS One. 2012;7(5):e36982. doi: 10.1371/journal.pone.0036982. Epub 2012 May 14.	Hesselman MC	PLoS One	2012	PMC3351485		10.1371/journal.pone.0036982	Research	Wageningen	Bacteria					51.97	5.66667	Independent
22947262	The Constructor: a web application optimizing cloning strategies based on modules from the registry of standard biological parts	Hesselman MC, Koehorst JJ, Slijkhuis T, Odoni DI, Hugenholtz F, van Passel MWJ.	J Biol Eng. 2012 Sep 4;6(1):14. doi: 10.1186/1754-1611-6-14.	Hesselman MC	J Biol Eng	2012	PMC3520746		10.1186/1754-1611-6-14	Research	Wageningen	In silico or bioinformatics			Web application		51.97	5.66667	Independent
22763004	Whose ethics of knowledge? Taking the next step in evaluating knowledge in synthetic biology: a response to Douglas and Savulescu	Pierce RL.	J Med Ethics. 2012 Oct;38(10):636-8. doi: 10.1136/medethics-2012-100563. Epub 2012 Jul 4.	Pierce RL	J Med Ethics	2012			10.1136/medethics-2012-100563	Comment	Delft	Ethics, Legislation and Education			Ethics		52.0067	4.35707	Independent
22296491	A turning point for natural product discovery--ESF-EMBO research conference: synthetic biology of antibiotic production	Takano E, Bovenberg RA, Breitling R.	Mol Microbiol. 2012 Mar;83(5):884-93. doi: 10.1111/j.1365-2958.2012.07984.x. Epub 2012 Feb 8.	Takano E	Mol Microbiol	2012			10.1111/j.1365-2958.2012.07984.x	Review	Groningen	Foundational advances			Conference		53.2194	6.5665	Independent
24432151	Governing synthetic biology for global health through responsible research and innovation	Douglas CM, Stemerding D.	Syst Synth Biol. 2013 Sep;7(3):139-50. doi: 10.1007/s11693-013-9119-1. Epub 2013 Jul 20.	Douglas CM	Syst Synth Biol	2013	PMC3740102		10.1007/s11693-013-9119-1	Opinion	The Hague	Ethics, Legislation and Education		Legislation	Framework		52.0705	4.3007	Independent
23397485	Systems metabolic engineering in an industrial setting	Sagt CM.	Appl Microbiol Biotechnol. 2013 Mar;97(6):2319-26. doi: 10.1007/s00253-013-4738-8. Epub 2013 Feb 10.	Sagt CM	Appl Microbiol Biotechnol	2013			10.1007/s00253-013-4738-8	Review	Delft	Foundational advances		Metabolomics			52.0067	4.35707	Independent
24432146	Synthetic biology, patenting, health and global justice	van den Belt H.	Syst Synth Biol. 2013 Sep;7(3):87-98. doi: 10.1007/s11693-012-9098-7. Epub 2012 Oct 30.	van den Belt H	Syst Synth Biol	2013	PMC3740100		10.1007/s11693-012-9098-7	Opinion	Wageningen	Ethics, Legislation and Education		Legislation	Framework		51.97	5.66667	Independent
23684729	Optimality in evolution: new insights from synthetic biology	de Vos MG, Poelwijk FJ, Tans SJ.	Curr Opin Biotechnol. 2013 Aug;24(4):797-802. doi: 10.1016/j.copbio.2013.04.008. Epub 2013 May 16.	de Vos MG	Curr Opin Biotechnol	2013			10.1016/j.copbio.2013.04.008	Review	Amsterdam	Bacteria		Optimizing Evolution			52.378	4.89707	Independent
24059509	Rational design of FRET sensor proteins based on mutually exclusive domain interactions	Merkx M, Golynskiy MV, Lindenburg LH, Vinkenborg JL.	Biochem Soc Trans. 2013 Oct;41(5):1201-5. doi: 10.1042/BST20130128.	Merkx M	Biochem Soc Trans	2013	PMC3822149	EMS54892	10.1042/BST20130128	Review	Eindhoven	Foundational advances		Fret sensors			51.4416	5.46972	Independent
24432150	Interactive learning and action: realizing the promise of synthetic biology for global health	Betten AW, Roelofsen A, Broerse JE.	Syst Synth Biol. 2013 Sep;7(3):127-38. doi: 10.1007/s11693-013-9113-7. Epub 2013 Jul 27.	Betten AW	Syst Synth Biol	2013	PMC3740101		10.1007/s11693-013-9113-7	Review	Amsterdam	Ethics, Legislation and Education		Interactive learning	Framework		52.378	4.89707	Independent
24245660	Design and analysis of a tunable synchronized oscillator	Ryback BM, Odoni DI, van Heck RG, van Nuland Y, Hesselman MC, Martins Dos Santos VA, van Passel MW, Hugenholtz F.	J Biol Eng. 2013 Nov 18;7(1):26. doi: 10.1186/1754-1611-7-26.	Ryback BM	J Biol Eng	2013	PMC4177200		10.1186/1754-1611-7-26	Research	Bilthoven	Bacteria			Oscillator		52.1295	5.20514	Wageningen
24120288	Potential of proton-pumping rhodopsins: engineering photosystems into microorganisms	Claassens NJ, Volpers M, dos Santos VA, van der Oost J, de Vos WM.	Trends Biotechnol. 2013 Nov;31(11):633-42. doi: 10.1016/j.tibtech.2013.08.006. Epub 2013 Oct 9.	Claassens NJ	Trends Biotechnol	2013			10.1016/j.tibtech.2013.08.006	Review	Wageningen	Foundational advances					51.97	5.66667	Independent
23311580	Bacillus subtilis: from soil bacterium to super-secreting cell factory	van Dijl JM, Hecker M.	Microb Cell Fact. 2013 Jan 14;12:3. doi: 10.1186/1475-2859-12-3.	van Dijl JM	Microb Cell Fact	2013	PMC3564730		10.1186/1475-2859-12-3	Editorial	Groningen	Bacteria				Bacillus	53.2194	6.5665	Independent
23654269	A solid-phase platform for combinatorial and scarless multipart gene assembly	de Raad M, Kooijmans SA, Teunissen EA, Mastrobattista E.	ACS Synth Biol. 2013 Jun 21;2(6):316-26. doi: 10.1021/sb300122q. Epub 2013 Mar 15.	de Raad M	ACS Synth Biol	2013			10.1021/sb300122q	Research	Utrecht	Bacteria					52.0907	5.12142	Independent
23540422	Design-based re-engineering of biosynthetic gene clusters: plug-and-play in practice	Frasch HJ, Medema MH, Takano E, Breitling R.	Curr Opin Biotechnol. 2013 Dec;24(6):1144-50. doi: 10.1016/j.copbio.2013.03.006. Epub 2013 Mar 27.	Frasch HJ	Curr Opin Biotechnol	2013			10.1016/j.copbio.2013.03.006	Review	Groningen	Foundational advances					53.2194	6.5665	Independent
24397527	Environmental risk assessment of replication competent viral vectors applied in clinical trials: potential effects of inserted sequences	van den Akker E, van der Vlugt CJ, Bleijs DA, Bergmans HE.	Curr Gene Ther. 2013 Dec;13(6):395-412. doi: 10.2174/156652321306140103221621.	van den Akker E	Curr Gene Ther	2013			10.2174/156652321306140103221621	Review	Bilthoven	Viruses			Risk assessment		52.1295	5.20514	Independent
24027226	Unbiased tracking of the progression of mRNA and protein synthesis in bulk and in liposome-confined reactions	van Nies P, Nourian Z, Kok M, van Wijk R, Moeskops J, Westerlaken I, Poolman JM, Eelkema R, van Esch JH, Kuruma Y, Ueda T, Danelon C.	Chembiochem. 2013 Oct 11;14(15):1963-6. doi: 10.1002/cbic.201300449. Epub 2013 Sep 11.	van Nies P	Chembiochem	2013			10.1002/cbic.201300449	Research	Delft	Vesicles or Synthetic cells					52.0067	4.35707	Independent
24028550	One-step assembly and targeted integration of multigene constructs assisted by the I-SceI meganuclease in Saccharomyces cerevisiae	Kuijpers NG, Chroumpi S, Vos T, Solis-Escalante D, Bosman L, Pronk JT, Daran JM, Daran-Lapujade P.	FEMS Yeast Res. 2013 Dec;13(8):769-81. doi: 10.1111/1567-1364.12087. Epub 2013 Oct 7.	Kuijpers NG	FEMS Yeast Res	2013	PMC4068284		10.1111/1567-1364.12087	Research	Delft	Yeast or filamentous fungi					52.0067	4.35707	Independent
24432143	Special issue editorial: synthetic biology, global health, and its global governance	Douglas CM, Stemerding D.	Syst Synth Biol. 2013 Sep;7(3):63-6. doi: 10.1007/s11693-013-9120-8. Epub 2013 Jul 17.	Douglas CM	Syst Synth Biol	2013	PMC3740097		10.1007/s11693-013-9120-8	Editorial	The Hague	Foundational advances					52.0705	4.3007	International
25136387	Divided we stand: splitting synthetic cells for their proliferation	Caspi Y, Dekker C.	Syst Synth Biol. 2014 Sep;8(3):249-69. doi: 10.1007/s11693-014-9145-7. Epub 2014 May 27.	Caspi Y	Syst Synth Biol	2014	PMC4127174		10.1007/s11693-014-9145-7	Review	Delft	Vesicles or Synthetic cells					52.0067	4.35707	Independent
25136386	Toward the assembly of a minimal divisome	Nourian Z, Scott A, Danelon C.	Syst Synth Biol. 2014 Sep;8(3):237-47. doi: 10.1007/s11693-014-9150-x. Epub 2014 Apr 27.	Nourian Z	Syst Synth Biol	2014	PMC4127181		10.1007/s11693-014-9150-x	Review	Delft	Vesicles or Synthetic cells					52.0067	4.35707	Independent
24757502	Open questions in origin of life: experimental studies on the origin of nucleic acids and proteins with specific and functional sequences by a chemical synthetic biology approach	Adamala K, Anella F, Wieczorek R, Stano P, Chiarabelli C, Luisi PL.	Comput Struct Biotechnol J. 2014 Feb 23;9:e201402004. doi: 10.5936/csbj.201402004. eCollection 2014.	Adamala K	Comput Struct Biotechnol J	2014	PMC3995231		10.5936/csbj.201402004	Review	Delft	Cell-free or Chemical SynBio		Origin of Life	Chemical SynBIo		52.0067	4.35707	International
24681091	Natural products from resurrection plants: potential for medical applications	Gechev TS, Hille J, Woerdenbag HJ, Benina M, Mehterov N, Toneva V, Fernie AR, Mueller-Roeber B.	Biotechnol Adv. 2014 Nov 1;32(6):1091-101. doi: 10.1016/j.biotechadv.2014.03.005. Epub 2014 Mar 26.	Gechev TS	Biotechnol Adv	2014			10.1016/j.biotechadv.2014.03.005	Review	Groningen	Plants					53.2194	6.5665	International
25482236	Pathway transfer in fungi	van der Straat L, de Graaff LH.	Bioengineered. 2014 Sep-Oct;5(5):335-9. doi: 10.4161/bioe.29936.	van der Straat L	Bioengineered	2014	PMC4156496		10.4161/bioe.29936	Comment	Wageningen	Yeast or filamentous fungi					51.97	5.66667	Independent
25136378	Systems and synthetic biology approaches to cell division	Mashaghi A, Dekker C.	Syst Synth Biol. 2014 Sep;8(3):173-8. doi: 10.1007/s11693-014-9132-z. Epub 2014 Jan 30.	Mashaghi A	Syst Synth Biol	2014	PMC4127179		10.1007/s11693-014-9132-z	Review	Delft	Foundational advances					52.0067	4.35707	Independent
24486029	Polycistronic expression of a β-carotene biosynthetic pathway in Saccharomyces cerevisiae coupled to β-ionone production	Beekwilder J, van Rossum HM, Koopman F, Sonntag F, Buchhaupt M, Schrader J, Hall RD, Bosch D, Pronk JT, van Maris AJ, Daran JM.	J Biotechnol. 2014 Dec 20;192 Pt B:383-92. doi: 10.1016/j.jbiotec.2013.12.016. Epub 2014 Jan 28.	Beekwilder J	J Biotechnol	2014			10.1016/j.jbiotec.2013.12.016	Research	Delft	Yeast or filamentous fungi					52.0067	4.35707	Wageningen
25279375	Synechocystis: Not Just a Plug-Bug for CO2, but a Green E. coli	Branco Dos Santos F, Du W, Hellingwerf KJ.	Front Bioeng Biotechnol. 2014 Sep 18;2:36. doi: 10.3389/fbioe.2014.00036. eCollection 2014.	Branco Dos Santos F	Front Bioeng Biotechnol	2014	PMC4166995		10.3389/fbioe.2014.00036	Review	Amsterdam	Phototrophic bacteria					52.378	4.89707	Independent
26573980	Open Genetic Code: on open source in the life sciences	Deibel E.	Life Sci Soc Policy. 2014;10:2. doi: 10.1186/2195-7819-10-2. Epub 2014 Jan 9.	Deibel E	Life Sci Soc Policy	2014	PMC4513027		10.1186/2195-7819-10-2	Review	Delft	In silico or bioinformatics			Open genetic code		52.0067	4.35707	Independent
24299494	Using synthetic biological parts and microbioreactors to explore the protein expression characteristics of Escherichia coli	Gorochowski TE, van den Berg E, Kerkman R, Roubos JA, Bovenberg RA.	ACS Synth Biol. 2014 Mar 21;3(3):129-39. doi: 10.1021/sb4001245. Epub 2013 Dec 10.	Gorochowski TE	ACS Synth Biol	2014			10.1021/sb4001245	Research	Delft	Bacteria					52.0067	4.35707	Independent
26085442	Challenges for the European governance of synthetic biology for human health	Douglas CM, Stemerding D.	Life Sci Soc Policy. 2014 Dec;10:6. doi: 10.1186/s40504-014-0006-7. Epub 2014 Mar 20.	Douglas CM	Life Sci Soc Policy	2014	PMC4686464		10.1186/s40504-014-0006-7	Review	The Hague	Ethics, Legislation and Education		Challenges	Framework		52.0705	4.3007	Independent
24710322	The seco-iridoid pathway from Catharanthus roseus	Miettinen K, Dong L, Navrot N, Schneider T, Burlat V, Pollier J, Woittiez L, van der Krol S, Lugan R, Ilc T, Verpoorte R, Oksman-Caldentey KM, Martinoia E, Bouwmeester H, Goossens A, Memelink J, Werck-Reichhart D.	Nat Commun. 2014 Apr 7;5:3606. doi: 10.1038/ncomms4606.	Miettinen K	Nat Commun	2014	PMC3992524		10.1038/ncomms4606	Research	Leiden	Plants				Catharanthus roseus	52.1601	4.49701	Wageningen
24561353	Biosynthesis of magnetic nanostructures in a foreign organism by transfer of bacterial magnetosome gene clusters	Kolinko I, Lohße A, Borg S, Raschdorf O, Jogler C, Tu Q, Pósfai M, Tompa E, Plitzko JM, Brachmann A, Wanner G, Müller R, Zhang Y, Schüler D.	Nat Nanotechnol. 2014 Mar;9(3):193-7. doi: 10.1038/nnano.2014.13. Epub 2014 Feb 23.	Kolinko I	Nat Nanotechnol	2014			10.1038/nnano.2014.13	Research	Utrecht	Bacteria				Rhodospirillum rubrum	52.0907	5.12142	International
23467918	Setting up spaces for collaboration in industry between researchers from the natural and social sciences	Flipse SM, van der Sanden MC, Osseweijer P.	Sci Eng Ethics. 2014 Mar;20(1):7-22. doi: 10.1007/s11948-013-9434-7. Epub 2013 Mar 7.	Flipse SM	Sci Eng Ethics	2014			10.1007/s11948-013-9434-7	Review	Delft	Ethics, Legislation and Education			Collaboration Framework		52.0067	4.35707	Independent
24361902	Capsular switching as a strategy to increase pneumococcal virulence in experimental otitis media model	Sabharwal V, Stevenson A, Figueira M, Orthopoulos G, Trzciński K, Pelton SI.	Microbes Infect. 2014 Apr;16(4):292-9. doi: 10.1016/j.micinf.2013.12.002. Epub 2013 Dec 20.	Sabharwal V	Microbes Infect	2014			10.1016/j.micinf.2013.12.002	Research	Utrecht	Bacteria					52.0907	5.12142	International
24370776	Cell-free synthesis of membrane proteins: tailored cell models out of microsomes	Fenz SF, Sachse R, Schmidt T, Kubick S.	Biochim Biophys Acta. 2014 May;1838(5):1382-8. doi: 10.1016/j.bbamem.2013.12.009. Epub 2013 Dec 25.	Fenz SF	Biochim Biophys Acta	2014			10.1016/j.bbamem.2013.12.009	Research	Leiden	Cell-free or Chemical SynBio					52.1601	4.49701	International
24771312	A versatile approach to the generation of fluid supported lipid bilayers and its applications	Mashaghi S, van Oijen AM.	Biotechnol Bioeng. 2014 Oct;111(10):2076-81. doi: 10.1002/bit.25273. Epub 2014 May 28.	Mashaghi S	Biotechnol Bioeng	2014			10.1002/bit.25273	Research	Groningen	Cell-free or Chemical SynBio					53.2194	6.5665	Independent
24991233	Exploring metabolic engineering design principles for the photosynthetic production of lactic acid by Synechocystis sp. PCC6803	Angermayr SA, van der Woude AD, Correddu D, Vreugdenhil A, Verrone V, Hellingwerf KJ.	Biotechnol Biofuels. 2014 Jun 26;7:99. doi: 10.1186/1754-6834-7-99. eCollection 2014.	Angermayr SA	Biotechnol Biofuels	2014	PMC4078008		10.1186/1754-6834-7-99	Research	Amsterdam	Phototrophic bacteria					52.378	4.89707	Independent
25524109	Bacillus subtilis biosensor engineered to assess meat spoilage	Daszczuk A, Dessalegne Y, Drenth I, Hendriks E, Jo E, van Lente T, Oldebesten A, Parrish J, Poljakova W, Purwanto AA, van Raaphorst R, Boonstra M, van Heel A, Herber M, van der Meulen S, Siebring J, Sorg RA, Heinemann M, Kuipers OP, Veening JW.	ACS Synth Biol. 2014 Dec 19;3(12):999-1002. doi: 10.1021/sb5000252.	Daszczuk A	ACS Synth Biol	2014			10.1021/sb5000252	Research	Groningen	Bacteria					53.2194	6.5665	Independent
24382032	An improved Escherichia coli strain to host gene regulatory networks involving both the AraC and LacI inducible transcription factors	Kogenaru M, Tans SJ.	J Biol Eng. 2014 Jan 2;8(1):2. doi: 10.1186/1754-1611-8-2.	Kogenaru M	J Biol Eng	2014	PMC3881499		10.1186/1754-1611-8-2	Research	Amsterdam	Bacteria					52.378	4.89707	Independent
24416282	Combining chemoinformatics with bioinformatics: in silico prediction of bacterial flavor-forming pathways by a chemical systems biology approach "reverse pathway engineering"	Liu M, Bienfait B, Sacher O, Gasteiger J, Siezen RJ, Nauta A, Geurts JM.	PLoS One. 2014 Jan 8;9(1):e84769. doi: 10.1371/journal.pone.0084769. eCollection 2014.	Liu M	PLoS One	2014	PMC3885609		10.1371/journal.pone.0084769	Research	Nijmegen	Bacteria			In silico		51.8126	5.83723	Amersfoort
25474254	A systematic computational analysis of biosynthetic gene cluster evolution: lessons for engineering biosynthesis	Medema MH, Cimermancic P, Sali A, Takano E, Fischbach MA.	PLoS Comput Biol. 2014 Dec 4;10(12):e1004016. doi: 10.1371/journal.pcbi.1004016. eCollection 2014 Dec.	Medema MH	PLoS Comput Biol	2014	PMC4256081		10.1371/journal.pcbi.1004016	Research	Groningen	Bacteria					53.2194	6.5665	International
26441653	Genetically-encoded tools for cAMP probing and modulation in living systems	Paramonov VM, Mamaeva V, Sahlgren C, Rivero-Müller A.	Front Pharmacol. 2015 Sep 15;6:196. doi: 10.3389/fphar.2015.00196. eCollection 2015.	Paramonov VM	Front Pharmacol	2015	PMC4569861		10.3389/fphar.2015.00196	Research	Eindhoven	Mammalian cells			Optogenetics		51.4416	5.46972	International
26072285	Assessing T lymphocyte function and differentiation by genetically encoded reporter systems	Hoekstra ME, Dijkgraaf FE, Schumacher TN, Rohr JC.	Trends Immunol. 2015 Jul;36(7):392-400. doi: 10.1016/j.it.2015.05.008. Epub 2015 Jun 10.	Hoekstra ME	Trends Immunol	2015			10.1016/j.it.2015.05.008	Review	Amsterdam	Mammalian cells				T cells	52.378	4.89707	International
26214155	Programmable chemical reaction networks: emulating regulatory functions in living cells using a bottom-up approach	van Roekel HW, Rosier BJ, Meijer LH, Hilbers PA, Markvoort AJ, Huck WT, de Greef TF.	Chem Soc Rev. 2015 Nov 7;44(21):7465-83. doi: 10.1039/c5cs00361j.	van Roekel HW	Chem Soc Rev	2015			10.1039/c5cs00361j	Review	Eindhoven	Cell-free or Chemical SynBio					51.4416	5.46972	Nijmegen
26186290	Codon Bias as a Means to Fine-Tune Gene Expression	Quax TE, Claassens NJ, Söll D, van der Oost J.	Mol Cell. 2015 Jul 16;59(2):149-61. doi: 10.1016/j.molcel.2015.05.035.	Quax TE	Mol Cell	2015	PMC4794256	NIHMS764738	10.1016/j.molcel.2015.05.035	Review	Wageningen	Foundational advances		Codon bias			51.97	5.66667	International
25810311	Adoptive cellular therapy: a race to the finish line	June CH, Riddell SR, Schumacher TN.	Sci Transl Med. 2015 Mar 25;7(280):280ps7. doi: 10.1126/scitranslmed.aaa3643.	June CH	Sci Transl Med	2015			10.1126/scitranslmed.aaa3643	Review	Amsterdam	Mammalian cells					52.378	4.89707	International
25851715	Enhanced C30 carotenoid production in Bacillus subtilis by systematic overexpression of MEP pathway genes	Xue D, Abdallah II, de Haan IE, Sibbald MJ, Quax WJ.	Appl Microbiol Biotechnol. 2015 Jul;99(14):5907-15. doi: 10.1007/s00253-015-6531-3. Epub 2015 Apr 9.	Xue D	Appl Microbiol Biotechnol	2015	PMC4480331		10.1007/s00253-015-6531-3	Research	Groningen	Bacteria				Bacillus subtilis	53.2194	6.5665	Independent
24845455	Gene expression platform for synthetic biology in the human pathogen Streptococcus pneumoniae	Sorg RA, Kuipers OP, Veening JW.	ACS Synth Biol. 2015 Mar 20;4(3):228-39. doi: 10.1021/sb500229s. Epub 2014 Jun 4.	Sorg RA	ACS Synth Biol	2015			10.1021/sb500229s	Research	Groningen	Bacteria				Streptococcus	53.2194	6.5665	Independent
25596507	Engineering Escherichia coli for methanol conversion	Müller JEN, Meyer F, Litsanov B, Kiefer P, Potthoff E, Heux S, Quax WJ, Wendisch VF, Brautaset T, Portais JC, Vorholt JA.	Metab Eng. 2015 Mar;28:190-201. doi: 10.1016/j.ymben.2014.12.008. Epub 2015 Jan 14.	Müller JEN	Metab Eng	2015			10.1016/j.ymben.2014.12.008	Research	Groningen	Bacteria					53.2194	6.5665	International
26124102	Redesigning photosynthesis to sustainably meet global food and bioenergy demand	Ort DR, Merchant SS, Alric J, Barkan A, Blankenship RE, Bock R, Croce R, Hanson MR, Hibberd JM, Long SP, Moore TA, Moroney J, Niyogi KK, Parry MA, Peralta-Yahya PP, Prince RC, Redding KE, Spalding MH, van Wijk KJ, Vermaas WF, von Caemmerer S, Weber AP, Yeates TO, Yuan JS, Zhu XG.	Proc Natl Acad Sci U S A. 2015 Jul 14;112(28):8529-36. doi: 10.1073/pnas.1424031112. Epub 2015 Jun 29.	Ort DR	Proc Natl Acad Sci U S A	2015	PMC4507207		10.1073/pnas.1424031112	Review	Amsterdam	Plants					52.378	4.89707	International
26366135	Development of tools for quantitative intracellular metabolomics of Aspergillus niger chemostat cultures	Lameiras F, Heijnen JJ, van Gulik WM.	Metabolomics. 2015;11(5):1253-1264. doi: 10.1007/s11306-015-0781-z. Epub 2015 Feb 25.	Lameiras F	Metabolomics	2015	PMC4559092		10.1007/s11306-015-0781-z	Research	Delft	Yeast or filamentous fungi				Aspergillus niger	52.0067	4.35707	Independent
26171760	Standards for plant synthetic biology: a common syntax for exchange of DNA parts	Patron NJ, Orzaez D, Marillonnet S, Warzecha H, Matthewman C, Youles M, Raitskin O, Leveau A, Farré G, Rogers C, Smith A, Hibberd J, Webb AA, Locke J, Schornack S, Ajioka J, Baulcombe DC, Zipfel C, Kamoun S, Jones JD, Kuhn H, Robatzek S, Van Esse HP, Sanders D, Oldroyd G, Martin C, Field R, O'Connor S, Fox S, Wulff B, Miller B, Breakspear A, Radhakrishnan G, Delaux PM, Loqué D, Granell A, Tissier…	New Phytol. 2015 Oct;208(1):13-9. doi: 10.1111/nph.13532. Epub 2015 Jul 14.	Patron NJ	New Phytol	2015			10.1111/nph.13532	Research	Wageningen	Plants			Synbio parts standards		51.97	5.66667	International
25573528	Antibody activation using DNA-based logic gates	Janssen BM, van Rosmalen M, van Beek L, Merkx M.	Angew Chem Int Ed Engl. 2015 Feb 16;54(8):2530-3. doi: 10.1002/anie.201410779. Epub 2015 Jan 8.	Janssen BM	Angew Chem Int Ed Engl	2015			10.1002/anie.201410779	Research	Eindhoven	Cell-free or Chemical SynBio			Antibody based mol-computing		51.4416	5.46972	Independent
25605387	Monitoring mRNA and protein levels in bulk and in model vesicle-based artificial cells	van Nies P, Canton AS, Nourian Z, Danelon C.	Methods Enzymol. 2015;550:187-214. doi: 10.1016/bs.mie.2014.10.048. Epub 2015 Jan 6.	van Nies P	Methods Enzymol	2015			10.1016/bs.mie.2014.10.048	Research	Delft	Vesicles or Synthetic cells					52.0067	4.35707	Independent
26097113	Fermentation broth components influence droplet coalescence and hinder advanced biofuel recovery during fermentation	Heeres AS, Schroën K, Heijnen JJ, van der Wielen LA, Cuellar MC.	Biotechnol J. 2015 Aug;10(8):1206-15. doi: 10.1002/biot.201400570. Epub 2015 Jul 16.	Heeres AS	Biotechnol J	2015			10.1002/biot.201400570	Research	Delft	Foundational advances					52.0067	4.35707	Wageningen
26651824	How to make an oscillator	Rosier BJ, de Greef TF.	Elife. 2015 Dec 10;4:e12260. doi: 10.7554/eLife.12260.	Rosier BJ	Elife	2015	PMC4744180		10.7554/eLife.12260	Comment	Eindhoven	Cell-free or Chemical SynBio					51.4416	5.46972	Independent
25365785	Automated design of programmable enzyme-driven DNA circuits	van Roekel HW, Meijer LH, Masroor S, Félix Garza ZC, Estévez-Torres A, Rondelez Y, Zagaris A, Peletier MA, Hilbers PA, de Greef TF.	ACS Synth Biol. 2015 Jun 19;4(6):735-45. doi: 10.1021/sb500300d. Epub 2014 Nov 10.	van Roekel HW	ACS Synth Biol	2015			10.1021/sb500300d	Research	Enschede	Cell-free or Chemical SynBio					52.2183	6.8958	International
26333142	Identification and genome organization of saponin pathway genes from a wild crucifer, and their use for transient production of saponins in Nicotiana benthamiana	Khakimov B, Kuzina V, Erthmann PØ, Fukushima EO, Augustin JM, Olsen CE, Scholtalbers J, Volpin H, Andersen SB, Hauser TP, Muranaka T, Bak S.	Plant J. 2015 Nov;84(3):478-90. doi: 10.1111/tpj.13012.	Khakimov B	Plant J	2015			10.1111/tpj.13012	Research	Wageningen	Plants					51.97	5.66667	International
25997345	Building an artificial actin cortex on microscopic pillar arrays	Ayadi R, Roos WH.	Methods Cell Biol. 2015;128:105-24. doi: 10.1016/bs.mcb.2015.01.012. Epub 2015 Apr 8.	Ayadi R	Methods Cell Biol	2015			10.1016/bs.mcb.2015.01.012	Research	Amsterdam	Vesicles or Synthetic cells					52.378	4.89707	Independent
26246854	Quantitative proteomics analysis of an ethanol- and a lactate-producing mutant strain of Synechocystis sp. PCC6803	Borirak O, de Koning LJ, van der Woude AD, Hoefsloot HC, Dekker HL, Roseboom W, de Koster CG, Hellingwerf KJ.	Biotechnol Biofuels. 2015 Aug 5;8:111. doi: 10.1186/s13068-015-0294-z. eCollection 2015.	Borirak O	Biotechnol Biofuels	2015	PMC4526308		10.1186/s13068-015-0294-z	Research	Amsterdam	Phototrophic bacteria					52.378	4.89707	Independent
25433863	Pluripotent stem cells for Schwann cell engineering	Ma MS, Boddeke E, Copray S.	Stem Cell Rev Rep. 2015 Apr;11(2):205-18. doi: 10.1007/s12015-014-9577-1.	Ma MS	Stem Cell Rev Rep	2015			10.1007/s12015-014-9577-1	Review	Groningen	Mammalian cells					53.2194	6.5665	Independent
26256096	Enhanced protein production by microRNA-30 family in CHO cells is mediated by the modulation of the ubiquitin pathway	Fischer S, Mathias S, Schaz S, Emmerling VV, Buck T, Kleemann M, Hackl M, Grillari J, Aschrafi A, Handrick R, Otte K.	J Biotechnol. 2015 Oct 20;212:32-43. doi: 10.1016/j.jbiotec.2015.08.002. Epub 2015 Aug 6.	Fischer S	J Biotechnol	2015			10.1016/j.jbiotec.2015.08.002	Research	Nijmegen	Mammalian cells					51.8126	5.83723	International
27075000	Synthetic biology and regulatory networks: where metabolic systems biology meets control engineering	He F, Murabito E, Westerhoff HV.	J R Soc Interface. 2016 Apr;13(117):20151046. doi: 10.1098/rsif.2015.1046. Epub 2016 Apr 13.	He F	J R Soc Interface	2016	PMC4874428		10.1098/rsif.2015.1046	Review	Amsterdam	Bacteria		Metabolomics	Regulatory networks		52.378	4.89707	International
27903822	Synthetic biology and the prospects for responsible innovation	Macnaghten P, Owen R, Jackson R.	Essays Biochem. 2016 Nov 30;60(4):347-355. doi: 10.1042/EBC20160048.	Macnaghten P	Essays Biochem	2016			10.1042/EBC20160048	Opinion	Wageningen	Ethics, Legislation and Education		Legislation	Framework		51.97	5.66667	International
27129442	Drug delivery with living cells	Fliervoet LAL, Mastrobattista E.	Adv Drug Deliv Rev. 2016 Nov 15;106(Pt A):63-72. doi: 10.1016/j.addr.2016.04.021. Epub 2016 Apr 27.	Fliervoet LAL	Adv Drug Deliv Rev	2016			10.1016/j.addr.2016.04.021	Review	Utrecht	Mammalian cells		Drug delivery	Cell based delivery		52.0907	5.12142	Independent
28042348	Exploring Political Views on Synthetic Biology in the Netherlands	Rerimassie V.	Nanoethics. 2016;10(3):289-308. doi: 10.1007/s11569-016-0257-2. Epub 2016 Apr 22.	Rerimassie V	Nanoethics	2016	PMC5161759		10.1007/s11569-016-0257-2	Opinion	The Hague	Ethics, Legislation and Education		Legislation	Framework		52.0705	4.3007	Independent
26965113	Natural Resources for Optogenetic Tools	Mathes T.	Methods Mol Biol. 2016;1408:19-36. doi: 10.1007/978-1-4939-3512-3_2.	Mathes T	Methods Mol Biol	2016			10.1007/978-1-4939-3512-3_2	Review	Amsterdam	Foundational advances		Optogenetics			52.378	4.89707	Independent
27438694	Editorial: Synthetic biology and bioinformatics	Medema MH, Zhao H.	Nat Prod Rep. 2016 Aug 27;33(8):913-4. doi: 10.1039/c6np90031c. Epub 2016 Jul 20.	Medema MH	Nat Prod Rep	2016			10.1039/c6np90031c	Editorial	Wageningen	Foundational advances		Synbio			51.97	5.66667	Independent
27266767	Elucidating the molecular mechanisms underlying cellular response to biophysical cues using synthetic biology approaches	Denning D, Roos WH.	Cell Adh Migr. 2016 Sep 2;10(5):540-553. doi: 10.1080/19336918.2016.1170259. Epub 2016 Jun 7.	Denning D	Cell Adh Migr	2016	PMC5079403		10.1080/19336918.2016.1170259	Review	Groningen	Mammalian cells					53.2194	6.5665	Independent
26775250	Computational strategies for genome-based natural product discovery and engineering in fungi	van der Lee TAJ, Medema MH.	Fungal Genet Biol. 2016 Apr;89:29-36. doi: 10.1016/j.fgb.2016.01.006. Epub 2016 Jan 13.	van der Lee TAJ	Fungal Genet Biol	2016			10.1016/j.fgb.2016.01.006	Review	Wageningen	Yeast or filamentous fungi					51.97	5.66667	Independent
27336167	Integrated In Silico Analysis of Pathway Designs for Synthetic Photo-Electro-Autotrophy	Volpers M, Claassens NJ, Noor E, van der Oost J, de Vos WM, Kengen SW, Martins Dos Santos VA.	PLoS One. 2016 Jun 23;11(6):e0157851. doi: 10.1371/journal.pone.0157851. eCollection 2016.	Volpers M	PLoS One	2016	PMC4919048		10.1371/journal.pone.0157851	Research	Wageningen	Bacteria					51.97	5.66667	International
27231240	Modular projects and 'mean questions': best practices for advising an International Genetically Engineered Machines team	Tsui J, Meyer AS.	FEMS Microbiol Lett. 2016 Jul;363(14):fnw141. doi: 10.1093/femsle/fnw141. Epub 2016 May 25.	Tsui J	FEMS Microbiol Lett	2016			10.1093/femsle/fnw141	Opinion	Delft	Foundational advances		iGEM navigation			52.0067	4.35707	International
27711229	Cell-Free Phospholipid Biosynthesis by Gene-Encoded Enzymes Reconstituted in Liposomes	Scott A, Noga MJ, de Graaf P, Westerlaken I, Yildirim E, Danelon C.	PLoS One. 2016 Oct 6;11(10):e0163058. doi: 10.1371/journal.pone.0163058. eCollection 2016.	Scott A	PLoS One	2016	PMC5053487		10.1371/journal.pone.0163058	Research	Delft	Cell-free or Chemical SynBio					52.0067	4.35707	Independent
26808821	Comprehensive curation and analysis of fungal biosynthetic gene clusters of published natural products	Li YF, Tsai KJS, Harvey CJB, Li JJ, Ary BE, Berlew EE, Boehman BL, Findley DM, Friant AG, Gardner CA, Gould MP, Ha JH, Lilley BK, McKinstry EL, Nawal S, Parry RC, Rothchild KW, Silbert SD, Tentilucci MD, Thurston AM, Wai RB, Yoon Y, Aiyar RS, Medema MH, Hillenmeyer ME, Charkoudian LK.	Fungal Genet Biol. 2016 Apr;89:18-28. doi: 10.1016/j.fgb.2016.01.012. Epub 2016 Jan 22.	Li YF	Fungal Genet Biol	2016	PMC4789092	NIHMS758788	10.1016/j.fgb.2016.01.012	Research	Wageningen	In silico or bioinformatics					51.97	5.66667	International
27036863	CRISPR-mediated control of the bacterial initiation of replication	Wiktor J, Lesterlin C, Sherratt DJ, Dekker C.	Nucleic Acids Res. 2016 May 5;44(8):3801-10. doi: 10.1093/nar/gkw214. Epub 2016 Apr 1.	Wiktor J	Nucleic Acids Res	2016	PMC4857001		10.1093/nar/gkw214	Research	Delft	Bacteria					52.0067	4.35707	International
27321668	Computational genomic identification and functional reconstitution of plant natural product biosynthetic pathways	Medema MH, Osbourn A.	Nat Prod Rep. 2016 Aug 27;33(8):951-62. doi: 10.1039/c6np00035e. Epub 2016 Jun 20.	Medema MH	Nat Prod Rep	2016	PMC4987707	NIHMS805304	10.1039/c6np00035e	Review	Wageningen	Plants					51.97	5.66667	Independent
27956602	Pathway swapping: Toward modular engineering of essential cellular processes	Kuijpers NG, Solis-Escalante D, Luttik MA, Bisschops MM, Boonekamp FJ, van den Broek M, Pronk JT, Daran JM, Daran-Lapujade P.	Proc Natl Acad Sci U S A. 2016 Dec 27;113(52):15060-15065. doi: 10.1073/pnas.1606701113. Epub 2016 Dec 12.	Kuijpers NG	Proc Natl Acad Sci U S A	2016	PMC5206561		10.1073/pnas.1606701113	Research	Delft	Yeast or filamentous fungi					52.0067	4.35707	Independent
27373593	A Combinatorial Algorithm for Microbial Consortia Synthetic Design	Julien-Laferrière A, Bulteau L, Parrot D, Marchetti-Spaccamela A, Stougie L, Vinga S, Mary A, Sagot MF.	Sci Rep. 2016 Jul 4;6:29182. doi: 10.1038/srep29182.	Julien-Laferrière A	Sci Rep	2016	PMC4931573		10.1038/srep29182	Research	Amsterdam	Yeast or filamentous fungi					52.378	4.89707	International
26732067	Mutant generation by allelic exchange and genome resequencing of the biobutanol organism Clostridium acetobutylicum ATCC 824	Ehsaan M, Kuit W, Zhang Y, Cartman ST, Heap JT, Winzer K, Minton NP.	Biotechnol Biofuels. 2016 Jan 4;9:4. doi: 10.1186/s13068-015-0410-0. eCollection 2016.	Ehsaan M	Biotechnol Biofuels	2016	PMC4700727		10.1186/s13068-015-0410-0	Research	Doetinchem	Bacteria					51.9647	6.29377	International
26913973	The revisited genome of Pseudomonas putida KT2440 enlightens its value as a robust metabolic chassis	Belda E, van Heck RG, José Lopez-Sanchez M, Cruveiller S, Barbe V, Fraser C, Klenk HP, Petersen J, Morgat A, Nikel PI, Vallenet D, Rouy Z, Sekowska A, Martins Dos Santos VA, de Lorenzo V, Danchin A, Médigue C.	Environ Microbiol. 2016 Oct;18(10):3403-3424. doi: 10.1111/1462-2920.13230. Epub 2016 Apr 28.	Belda E	Environ Microbiol	2016			10.1111/1462-2920.13230	Research	Wageningen	Bacteria				P. putida	51.97	5.66667	International
27112032	A Minimal Model of Ribosome Allocation Dynamics Captures Trade-offs in Expression between Endogenous and Synthetic Genes	Gorochowski TE, Avcilar-Kucukgoze I, Bovenberg RA, Roubos JA, Ignatova Z.	ACS Synth Biol. 2016 Jul 15;5(7):710-20. doi: 10.1021/acssynbio.6b00040. Epub 2016 May 3.	Gorochowski TE	ACS Synth Biol	2016			10.1021/acssynbio.6b00040	Research	Delft	Bacteria					52.0067	4.35707	International
27197833	Effect of Genome Position on Heterologous Gene Expression in Bacillus subtilis: An Unbiased Analysis	Sauer C, Syvertsson S, Bohorquez LC, Cruz R, Harwood CR, van Rij T, Hamoen LW.	ACS Synth Biol. 2016 Sep 16;5(9):942-7. doi: 10.1021/acssynbio.6b00065. Epub 2016 May 27.	Sauer C	ACS Synth Biol	2016			10.1021/acssynbio.6b00065	Research	Amsterdam	Bacteria					52.378	4.89707	Delft
26971630	Combinatorial Antigen Targeting: Ideal T-Cell Sensing and Anti-Tumor Response	Themeli M, Sadelain M.	Trends Mol Med. 2016 Apr;22(4):271-273. doi: 10.1016/j.molmed.2016.02.009. Epub 2016 Mar 10.	Themeli M	Trends Mol Med	2016	PMC4994806	NIHMS810171	10.1016/j.molmed.2016.02.009	Comment	Amsterdam	Mammalian cells					52.378	4.89707	International
29238409	Safe-by-Design: from Safety to Responsibility	van de Poel I, Robaey Z.	Nanoethics. 2017;11(3):297-306. doi: 10.1007/s11569-017-0301-x. Epub 2017 Aug 22.	van de Poel I	Nanoethics	2017	PMC5712322		10.1007/s11569-017-0301-x	Opinion	Delft	Ethics, Legislation and Education		Legislation	Framework		52.0067	4.35707	Independent
28389261	An engineering paradigm in the biomedical sciences: Knowledge as epistemic tool	Boon M.	Prog Biophys Mol Biol. 2017 Oct;129:25-39. doi: 10.1016/j.pbiomolbio.2017.04.001. Epub 2017 Apr 4.	Boon M	Prog Biophys Mol Biol	2017			10.1016/j.pbiomolbio.2017.04.001	Review	Enschede	Foundational advances		Synbio			52.2183	6.8958	Independent
29197394	Designing synthetic networks in silico: a generalised evolutionary algorithm approach	Smith RW, van Sluijs B, Fleck C.	BMC Syst Biol. 2017 Dec 2;11(1):118. doi: 10.1186/s12918-017-0499-9.	Smith RW	BMC Syst Biol	2017	PMC5712201		10.1186/s12918-017-0499-9	Research	Wageningen	In silico or bioinformatics		SynBio	Network Design		51.97	5.66667	International
28211541	Antibody-controlled actuation of DNA-based molecular circuits	Engelen W, Meijer LH, Somers B, de Greef TF, Merkx M.	Nat Commun. 2017 Feb 17;8:14473. doi: 10.1038/ncomms14473.	Engelen W	Nat Commun	2017	PMC5321729		10.1038/ncomms14473	Research	Eindhoven	Cell-free or Chemical SynBio		Antibody based mol circuits			51.4416	5.46972	Independent
28221767	Construction of a Chassis for a Tripartite Protein-Based Molecular Motor	Small LSR, Bruning M, Thomson AR, Boyle AL, Davies RB, Curmi PMG, Forde NR, Linke H, Woolfson DN, Bromley EHC.	ACS Synth Biol. 2017 Jun 16;6(6):1096-1102. doi: 10.1021/acssynbio.7b00037. Epub 2017 Mar 14.	Small LSR	ACS Synth Biol	2017	PMC5477008		10.1021/acssynbio.7b00037	Research	Leiden	Cell-free or Chemical SynBio					52.1601	4.49701	International
28231787	Ethylene production with engineered Synechocystis sp PCC 6803 strains	Veetil VP, Angermayr SA, Hellingwerf KJ.	Microb Cell Fact. 2017 Feb 23;16(1):34. doi: 10.1186/s12934-017-0645-5.	Veetil VP	Microb Cell Fact	2017	PMC5324202		10.1186/s12934-017-0645-5	Research	Amsterdam	Phototrophic bacteria					52.378	4.89707	International
28618495	Robustness of synthetic oscillators in growing and dividing cells	Paijmans J, Lubensky DK, Rein Ten Wolde P.	Phys Rev E. 2017 May;95(5-1):052403. doi: 10.1103/PhysRevE.95.052403. Epub 2017 May 8.	Paijmans J	Phys Rev E	2017			10.1103/PhysRevE.95.052403	Research	Amsterdam	In silico or bioinformatics					52.378	4.89707	International
28094925	Retinal-Based Proton Pumping in the Near Infrared	Ganapathy S, Venselaar H, Chen Q, de Groot HJ, Hellingwerf KJ, de Grip WJ.	J Am Chem Soc. 2017 Feb 15;139(6):2338-2344. doi: 10.1021/jacs.6b11366. Epub 2017 Feb 2.	Ganapathy S	J Am Chem Soc	2017	PMC5342321		10.1021/jacs.6b11366	Research	Leiden	Foundational advances		Retinal proteins for Optogenetics			52.1601	4.49701	Nijmegen
28225616	A Straightforward Approach for 3D Bacterial Printing	Lehner BAE, Schmieden DT, Meyer AS.	ACS Synth Biol. 2017 Jul 21;6(7):1124-1130. doi: 10.1021/acssynbio.6b00395. Epub 2017 Mar 1.	Lehner BAE	ACS Synth Biol	2017	PMC5525104		10.1021/acssynbio.6b00395	Research	Delft	Bacteria					52.0067	4.35707	Independent
28317903	Stability and dynamics of membrane-spanning DNA nanopores	Maingi V, Burns JR, Uusitalo JJ, Howorka S, Marrink SJ, Sansom MS.	Nat Commun. 2017 Mar 20;8:14784. doi: 10.1038/ncomms14784.	Maingi V	Nat Commun	2017	PMC5364398		10.1038/ncomms14784	Research	Groningen	Foundational advances					53.2194	6.5665	International
28499033	Large-scale recoding of a bacterial genome by iterative recombineering of synthetic DNA	Lau YH, Stirling F, Kuo J, Karrenbelt MAP, Chan YA, Riesselman A, Horton CA, Schäfer E, Lips D, Weinstock MT, Gibson DG, Way JC, Silver PA.	Nucleic Acids Res. 2017 Jun 20;45(11):6971-6980. doi: 10.1093/nar/gkx415.	Lau YH	Nucleic Acids Res	2017	PMC5499800		10.1093/nar/gkx415	Research	Wageningen	Bacteria					51.97	5.66667	International
28293888	DNA-Specific Biosensors Based on Intramolecular β-Lactamase-Inhibitor Complex Formation	Engelen W, Merkx M.	Methods Mol Biol. 2017;1596:179-194. doi: 10.1007/978-1-4939-6940-1_12.	Engelen W	Methods Mol Biol	2017			10.1007/978-1-4939-6940-1_12	Research	Eindhoven	Bacteria					51.4416	5.46972	Independent
28555641	A parts list for fungal cellulosomes revealed by comparative genomics	Haitjema CH, Gilmore SP, Henske JK, Solomon KV, de Groot R, Kuo A, Mondo SJ, Salamov AA, LaButti K, Zhao Z, Chiniquy J, Barry K, Brewer HM, Purvine SO, Wright AT, Hainaut M, Boxma B, van Alen T, Hackstein JHP, Henrissat B, Baker SE, Grigoriev IV, O'Malley MA.	Nat Microbiol. 2017 May 30;2:17087. doi: 10.1038/nmicrobiol.2017.87.	Haitjema CH	Nat Microbiol	2017			10.1038/nmicrobiol.2017.87	Research	Nijmegen	Yeast or filamentous fungi			Compile fungal parts		51.8126	5.83723	International
30369781	Supporting Citizens in Reflection on Synthetic Biology by Means of Video-Narratives	van der Meij MG, Broerse JEW, Kupper F.	Sci Commun. 2017 Dec;39(6):713-744. doi: 10.1177/1075547017730585. Epub 2017 Sep 12.	van der Meij MG	Sci Commun	2017	PMC6187284		10.1177/1075547017730585	Research	Amsterdam	Ethics, Legislation and Education			Educational work		52.378	4.89707	Independent
28226208	Tailoring Escherichia coli for the l-Rhamnose P(BAD) Promoter-Based Production of Membrane and Secretory Proteins	Hjelm A, Karyolaimos A, Zhang Z, Rujas E, Vikström D, Slotboom DJ, de Gier JW.	ACS Synth Biol. 2017 Jun 16;6(6):985-994. doi: 10.1021/acssynbio.6b00321. Epub 2017 Mar 3.	Hjelm A	ACS Synth Biol	2017			10.1021/acssynbio.6b00321	Research	Groningen	Bacteria					53.2194	6.5665	International
28945067	Intertwined Precursor Supply during Biosynthesis of the Catecholate-Hydroxamate Siderophores Qinichelins in Streptomyces sp. MBT76	Gubbens J, Wu C, Zhu H, Filippov DV, Florea BI, Rigali S, Overkleeft HS, van Wezel GP.	ACS Chem Biol. 2017 Nov 17;12(11):2756-2766. doi: 10.1021/acschembio.7b00597. Epub 2017 Oct 2.	Gubbens J	ACS Chem Biol	2017	PMC5696649		10.1021/acschembio.7b00597	Research	Leiden	Bacteria					52.1601	4.49701	International
29907307	DNA assembly standards: Setting the low-level programming code for plant biotechnology	Vazquez-Vilar M, Orzaez D, Patron N.	Plant Sci. 2018 Aug;273:33-41. doi: 10.1016/j.plantsci.2018.02.024. Epub 2018 Mar 3.	Vazquez-Vilar M	Plant Sci	2018			10.1016/j.plantsci.2018.02.024	Review	Wageningen	Plants		Easy tech	DNA assembly standard		51.97	5.66667	International
29455527	Mechanical Division of Cell-Sized Liposomes	Deshpande S, Spoelstra WK, van Doorn M, Kerssemakers J, Dekker C.	ACS Nano. 2018 Mar 27;12(3):2560-2568. doi: 10.1021/acsnano.7b08411. Epub 2018 Feb 22.	Deshpande S	ACS Nano	2018	PMC5876618		10.1021/acsnano.7b08411	Research	Delft	Vesicles or Synthetic cells		Cell division			52.0067	4.35707	Independent
30455042	Adhesion of Active Cytoskeletal Vesicles	Maan R, Loiseau E, Bausch AR.	Biophys J. 2018 Dec 18;115(12):2395-2402. doi: 10.1016/j.bpj.2018.10.013. Epub 2018 Oct 23.	Maan R	Biophys J	2018	PMC6301914		10.1016/j.bpj.2018.10.013	Research	Delft	Vesicles or Synthetic cells					52.0067	4.35707	International
30198056	Constructing future scenarios as a tool to foster responsible research and innovation among future synthetic biologists	Betten AW, Rerimassie V, Broerse JEW, Stemerding D, Kupper F.	Life Sci Soc Policy. 2018 Sep 10;14(1):21. doi: 10.1186/s40504-018-0082-1.	Betten AW	Life Sci Soc Policy	2018	PMC6129456		10.1186/s40504-018-0082-1	Opinion	Amsterdam	Ethics, Legislation and Education		Legislation	Framework		52.378	4.89707	The Hague
28597721	Dynamics of problem setting and framing in citizen discussions on synthetic biology	Betten AW, Broerse JEW, Kupper F.	Public Underst Sci. 2018 Apr;27(3):294-309. doi: 10.1177/0963662517712207. Epub 2017 Jun 9.	Betten AW	Public Underst Sci	2018	PMC5843019		10.1177/0963662517712207	Research	Amsterdam	Ethics, Legislation and Education		Legislation	Framework		52.378	4.89707	Independent
29761363	Scientific iconoclasm and active imagination: synthetic cells as techno-scientific mandalas	Zwart H.	Life Sci Soc Policy. 2018 May 14;14(1):10. doi: 10.1186/s40504-018-0075-0.	Zwart H	Life Sci Soc Policy	2018	PMC5950845		10.1186/s40504-018-0075-0	Opinion	Nijmegen	Foundational advances					51.8126	5.83723	Independent
29625224	An engineered Calvin-Benson-Bassham cycle for carbon dioxide fixation in Methylobacterium extorquens AM1	Schada von Borzyskowski L, Carrillo M, Leupold S, Glatter T, Kiefer P, Weishaupt R, Heinemann M, Erb TJ.	Metab Eng. 2018 May;47:423-433. doi: 10.1016/j.ymben.2018.04.003. Epub 2018 Apr 4.	Schada von Borzyskowski L	Metab Eng	2018			10.1016/j.ymben.2018.04.003	Research	Groningen	Bacteria					53.2194	6.5665	International
29986405	ENABLE 2017, the First European PhD and Post-Doc Symposium. Session 1: Building the Foundations of Biology: Synthetic and Cellular Research	Di Mauro G, Dondi A, Giangreco G, Hogrebe A, Louer E, Magistrati E, Mullari M, Turon G, Verdurmen W, Xicoy Cortada H, Zivanovic S.	Biomolecules. 2018 Jul 6;8(3):46. doi: 10.3390/biom8030046.	Di Mauro G	Biomolecules	2018	PMC6163592		10.3390/biom8030046	Review	Nijmegen	Foundational advances		Conference			51.8126	5.83723	International
30173762	Experimental Protocols for Generating Focused Mutant Libraries and Screening for Thermostable Proteins	Fürst MJLJ, Martin C, Lončar N, Fraaije MW.	Methods Enzymol. 2018;608:151-187. doi: 10.1016/bs.mie.2018.04.007. Epub 2018 Jun 9.	Fürst MJLJ	Methods Enzymol	2018			10.1016/bs.mie.2018.04.007	Review	Groningen	Foundational advances		Protocol for mutant libraries			53.2194	6.5665	Independent
30091089	Challenges in the Application of Synthetic Biology Toward Synthesis of Commodity Products by Cyanobacteria via "Direct Conversion"	Du W, Burbano PC, Hellingwerf KJ, Branco Dos Santos F.	Adv Exp Med Biol. 2018;1080:3-26. doi: 10.1007/978-981-13-0854-3_1.	Du W	Adv Exp Med Biol	2018			10.1007/978-981-13-0854-3_1	Review	Amsterdam	Phototrophic bacteria					52.378	4.89707	Independent
30100947	Frame Reflection Lab: a Playful Method for Frame Reflection on Synthetic Biology	van der Meij MG, Heltzel AALM, Broerse JEW, Kupper F.	Nanoethics. 2018;12(2):155-172. doi: 10.1007/s11569-018-0318-9. Epub 2018 Jun 11.	van der Meij MG	Nanoethics	2018	PMC6061519		10.1007/s11569-018-0318-9	Research	Amsterdam	Ethics, Legislation and Education		Responsible synbio	Framework		52.378	4.89707	Independent
29970082	Engineering de novo anthocyanin production in Saccharomyces cerevisiae	Levisson M, Patinios C, Hein S, de Groot PA, Daran JM, Hall RD, Martens S, Beekwilder J.	Microb Cell Fact. 2018 Jul 3;17(1):103. doi: 10.1186/s12934-018-0951-6.	Levisson M	Microb Cell Fact	2018	PMC6029064		10.1186/s12934-018-0951-6	Research	Wageningen	Yeast or filamentous fungi					51.97	5.66667	International
29371884	In vivo selection of sfGFP variants with improved and reliable functionality in industrially important thermophilic bacteria	Frenzel E, Legebeke J, van Stralen A, van Kranenburg R, Kuipers OP.	Biotechnol Biofuels. 2018 Jan 17;11:8. doi: 10.1186/s13068-017-1008-5. eCollection 2018.	Frenzel E	Biotechnol Biofuels	2018	PMC5771013		10.1186/s13068-017-1008-5	Research	Groningen	Bacteria				Thermophilic bacteria	53.2194	6.5665	Wageningen
30125482	Protease-Activatable Scaffold Proteins as Versatile Molecular Hubs in Synthetic Signaling Networks	Aper SJA, den Hamer A, Wouters SFA, Lemmens LJM, Ottmann C, Brunsveld L, Merkx M.	ACS Synth Biol. 2018 Sep 21;7(9):2216-2225. doi: 10.1021/acssynbio.8b00217. Epub 2018 Aug 31.	Aper SJA	ACS Synth Biol	2018	PMC6154215		10.1021/acssynbio.8b00217	Research	Eindhoven	Foundational advances					51.4416	5.46972	Independent
30336619	ENABLE 2017, the First European PhD and Post-Doc Symposium. Session 2: The OMICS Revolution	Di Mauro G, Dondi A, Giangreco G, Hogrebe A, Louer E, Magistrati E, Mullari M, Turon G, Verdurmen W, Xicoy Cortada H, Zivanovic S.	Biomolecules. 2018 Oct 17;8(4):116. doi: 10.3390/biom8040116.	Di Mauro G	Biomolecules	2018	PMC6315393		10.3390/biom8040116	Review	Nijmegen	Foundational advances		Conference			51.8126	5.83723	International
29778531	Solvent Tolerance in Bacteria: Fulfilling the Promise of the Biotech Era?	Kusumawardhani H, Hosseini R, de Winde JH.	Trends Biotechnol. 2018 Oct;36(10):1025-1039. doi: 10.1016/j.tibtech.2018.04.007. Epub 2018 May 16.	Kusumawardhani H	Trends Biotechnol	2018			10.1016/j.tibtech.2018.04.007	Review	Leiden	Foundational advances					52.1601	4.49701	Independent
29651464	HEx: A heterologous expression platform for the discovery of fungal natural products	Harvey CJB, Tang M, Schlecht U, Horecka J, Fischer CR, Lin HC, Li J, Naughton B, Cherry J, Miranda M, Li YF, Chu AM, Hennessy JR, Vandova GA, Inglis D, Aiyar RS, Steinmetz LM, Davis RW, Medema MH, Sattely E, Khosla C, St Onge RP, Tang Y, Hillenmeyer ME.	Sci Adv. 2018 Apr 11;4(4):eaar5459. doi: 10.1126/sciadv.aar5459. eCollection 2018 Apr.	Harvey CJB	Sci Adv	2018	PMC5895447		10.1126/sciadv.aar5459	Research	Wageningen	Yeast or filamentous fungi					51.97	5.66667	International
30102514	Microfluidic-Assisted Fabrication of Clay Microgels for Cell-Free Protein Synthesis	Jiao Y, Liu Y, Luo D, Huck WTS, Yang D.	ACS Appl Mater Interfaces. 2018 Sep 5;10(35):29308-29313. doi: 10.1021/acsami.8b09324. Epub 2018 Aug 23.	Jiao Y	ACS Appl Mater Interfaces	2018			10.1021/acsami.8b09324	Research	Nijmegen	Cell-free or Chemical SynBio					51.8126	5.83723	International
29753070	Iterative algorithm-guided design of massive strain libraries, applied to itaconic acid production in yeast	Young EM, Zhao Z, Gielesen BEM, Wu L, Benjamin Gordon D, Roubos JA, Voigt CA.	Metab Eng. 2018 Jul;48:33-43. doi: 10.1016/j.ymben.2018.05.002. Epub 2018 May 9.	Young EM	Metab Eng	2018			10.1016/j.ymben.2018.05.002	Research	Delft	Yeast or filamentous fungi					52.0067	4.35707	International
28952071	The Food Warden: An Exploration of Issues in Distributing Responsibilities for Safe-by-Design Synthetic Biology Applications	Robaey Z, Spruit SL, van de Poel I.	Sci Eng Ethics. 2018 Dec;24(6):1673-1696. doi: 10.1007/s11948-017-9969-0. Epub 2017 Sep 26.	Robaey Z	Sci Eng Ethics	2018	PMC6267378		10.1007/s11948-017-9969-0	Review	Delft	Ethics, Legislation and Education		Ethics	Ethics		52.0067	4.35707	Independent
29843430	ENABLE 2017, the First EUROPEAN PhD and Post-Doc Symposium. Session 4: From Discovery to Cure: The Future of Therapeutics	Di Mauro G, Dondi A, Giangreco G, Hogrebe A, Louer E, Magistrati E, Mullari M, Turon G, Verdurmen W, Xicoy Cortada H, Zivanovic S.	Med Sci (Basel). 2018 May 28;6(2):42. doi: 10.3390/medsci6020042.	Di Mauro G	Med Sci (Basel)	2018	PMC6024736		10.3390/medsci6020042	Review	Nijmegen	Foundational advances		Conference			51.8126	5.83723	International
29786664	ENABLE 2017, the First EUROPEAN PhD and Post-Doc Symposium. Session 3: In Vitro to In Vivo: Modeling Life in 3D	Di Mauro G, Dondi A, Giangreco G, Hogrebe A, Louer E, Magistrati E, Mullari M, Turon G, Verdurmen W, Cortada HX, Zivanovic S.	J Pers Med. 2018 May 22;8(2):20. doi: 10.3390/jpm8020020.	Di Mauro G	J Pers Med	2018	PMC6023540		10.3390/jpm8020020	Review	Nijmegen	Foundational advances		Conference			51.8126	5.83723	International
29690761	Printing of Patterned, Engineered E. coli Biofilms with a Low-Cost 3D Printer	Schmieden DT, Basalo Vázquez SJ, Sangüesa H, van der Does M, Idema T, Meyer AS.	ACS Synth Biol. 2018 May 18;7(5):1328-1337. doi: 10.1021/acssynbio.7b00424. Epub 2018 May 2.	Schmieden DT	ACS Synth Biol	2018			10.1021/acssynbio.7b00424	Research	Delft	Bacteria					52.0067	4.35707	Rotterdam
30408412	Sigma Factor-Mediated Tuning of Bacterial Cell-Free Synthetic Genetic Oscillators	Yelleswarapu M, van der Linden AJ, van Sluijs B, Pieters PA, Dubuc E, de Greef TFA, Huck WTS.	ACS Synth Biol. 2018 Dec 21;7(12):2879-2887. doi: 10.1021/acssynbio.8b00300. Epub 2018 Nov 19.	Yelleswarapu M	ACS Synth Biol	2018	PMC6305555		10.1021/acssynbio.8b00300	Research	Eindhoven	Cell-free or Chemical SynBio					51.4416	5.46972	Nijmegen
29679002	Self-replication of DNA by its encoded proteins in liposome-based synthetic cells	van Nies P, Westerlaken I, Blanken D, Salas M, Mencía M, Danelon C.	Nat Commun. 2018 Apr 20;9(1):1583. doi: 10.1038/s41467-018-03926-1.	van Nies P	Nat Commun	2018	PMC5910420		10.1038/s41467-018-03926-1	Research	Delft	Vesicles or Synthetic cells					52.0067	4.35707	International
29317714	Mechanism and structural diversity of exoribonuclease-resistant RNA structures in flaviviral RNAs	MacFadden A, O'Donoghue Z, Silva PAGC, Chapman EG, Olsthoorn RC, Sterken MG, Pijlman GP, Bredenbeek PJ, Kieft JS.	Nat Commun. 2018 Jan 9;9(1):119. doi: 10.1038/s41467-017-02604-y.	MacFadden A	Nat Commun	2018	PMC5760640		10.1038/s41467-017-02604-y	Research	Leiden	Viruses					52.1601	4.49701	Wageningen
30183118	Bottom-Up Construction of an Adaptive Enzymatic Reaction Network	Helwig B, van Sluijs B, Pogodaev AA, Postma SGJ, Huck WTS.	Angew Chem Int Ed Engl. 2018 Oct 22;57(43):14065-14069. doi: 10.1002/anie.201806944. Epub 2018 Oct 1.	Helwig B	Angew Chem Int Ed Engl	2018			10.1002/anie.201806944	Research	Nijmegen	Foundational advances					51.8126	5.83723	Independent
29676894	Homogeneous Time Constants Promote Oscillations in Negative Feedback Loops	Blanchini F, Cuba Samaniego C, Franco E, Giordano G.	ACS Synth Biol. 2018 Jun 15;7(6):1481-1487. doi: 10.1021/acssynbio.7b00442. Epub 2018 May 14.	Blanchini F	ACS Synth Biol	2018	PMC6008730		10.1021/acssynbio.7b00442	Research	Delft	In silico or bioinformatics			Model		52.0067	4.35707	International
29899740	GMP-Grade Manufacturing of T Cells Engineered to Express a Defined γδTCR	Straetemans T, Kierkels GJJ, Doorn R, Jansen K, Heijhuurs S, Dos Santos JM, van Muyden ADD, Vie H, Clemenceau B, Raymakers R, de Witte M, Sebestyén Z, Kuball J.	Front Immunol. 2018 May 30;9:1062. doi: 10.3389/fimmu.2018.01062. eCollection 2018.	Straetemans T	Front Immunol	2018	PMC5988845		10.3389/fimmu.2018.01062	Research	Utrecht	Mammalian cells					52.0907	5.12142	International
29777103	Bacterial encapsulins as orthogonal compartments for mammalian cell engineering	Sigmund F, Massner C, Erdmann P, Stelzl A, Rolbieski H, Desai M, Bricault S, Wörner TP, Snijder J, Geerlof A, Fuchs H, Hrabĕ de Angelis M, Heck AJR, Jasanoff A, Ntziachristos V, Plitzko J, Westmeyer GG.	Nat Commun. 2018 May 18;9(1):1990. doi: 10.1038/s41467-018-04227-3.	Sigmund F	Nat Commun	2018	PMC5959871		10.1038/s41467-018-04227-3	Research	Arnhem	Mammalian cells					51.9833	5.91667	International
30466900	Phage Therapy: Going Temperate?	Monteiro R, Pires DP, Costa AR, Azeredo J.	Trends Microbiol. 2019 Apr;27(4):368-378. doi: 10.1016/j.tim.2018.10.008. Epub 2018 Nov 19.	Monteiro R	Trends Microbiol	2019			10.1016/j.tim.2018.10.008	Review	Delft	Viruses		Antibiotic resistance	Phage therapy		52.0067	4.35707	International
31150590	Genome Editing, Gene Drives, and Synthetic Biology: Will They Contribute to Disease-Resistant Crops, and Who Will Benefit?	Pixley KV, Falck-Zepeda JB, Giller KE, Glenna LL, Gould F, Mallory-Smith CA, Stelly DM, Stewart CN Jr.	Annu Rev Phytopathol. 2019 Aug 25;57:165-188. doi: 10.1146/annurev-phyto-080417-045954. Epub 2019 May 31.	Pixley KV	Annu Rev Phytopathol	2019			10.1146/annurev-phyto-080417-045954	Review	Wageningen	Plants		Disease			51.97	5.66667	International
30718262	More from less - bottom-up reconstitution of cell biology	Ganzinger KA, Schwille P.	J Cell Sci. 2019 Feb 4;132(4):jcs227488. doi: 10.1242/jcs.227488.	Ganzinger KA	J Cell Sci	2019			10.1242/jcs.227488	Review	Amsterdam	Vesicles or Synthetic cells		Bottom up			52.378	4.89707	International
31054854	Grand Research Challenges for Sustainable Industrial Biotechnology	Straathof AJJ, Wahl SA, Benjamin KR, Takors R, Wierckx N, Noorman HJ.	Trends Biotechnol. 2019 Oct;37(10):1042-1050. doi: 10.1016/j.tibtech.2019.04.002. Epub 2019 May 1.	Straathof AJJ	Trends Biotechnol	2019			10.1016/j.tibtech.2019.04.002	Review	Delft	Foundational advances		Industrial Biotech			52.0067	4.35707	International
30784872	Metabolic engineering and synthetic biology employing Lactococcus lactis and Bacillus subtilis cell factories	van Tilburg AY, Cao H, van der Meulen SB, Solopova A, Kuipers OP.	Curr Opin Biotechnol. 2019 Oct;59:1-7. doi: 10.1016/j.copbio.2019.01.007. Epub 2019 Feb 18.	van Tilburg AY	Curr Opin Biotechnol	2019			10.1016/j.copbio.2019.01.007	Review	Groningen	Bacteria		Antibiotic resistance	Antimicrobial peptides		53.2194	6.5665	Independent
30594098	Cell-free microcompartmentalised transcription-translation for the prototyping of synthetic communication networks	Dubuc E, Pieters PA, van der Linden AJ, van Hest JC, Huck WT, de Greef TF.	Curr Opin Biotechnol. 2019 Aug;58:72-80. doi: 10.1016/j.copbio.2018.10.006. Epub 2018 Dec 26.	Dubuc E	Curr Opin Biotechnol	2019	PMC6723619		10.1016/j.copbio.2018.10.006	Review	Eindhoven	Cell-free or Chemical SynBio					51.4416	5.46972	Nijmegen
31126285	Synthetic cell division via membrane-transforming molecular assemblies	Kretschmer S, Ganzinger KA, Franquelim HG, Schwille P.	BMC Biol. 2019 May 24;17(1):43. doi: 10.1186/s12915-019-0665-1.	Kretschmer S	BMC Biol	2019	PMC6533746		10.1186/s12915-019-0665-1	Review	Amsterdam	Vesicles or Synthetic cells					52.378	4.89707	International
31134195	Biological Parts for Kluyveromyces marxianus Synthetic Biology	Rajkumar AS, Varela JA, Juergens H, Daran JG, Morrissey JP.	Front Bioeng Biotechnol. 2019 May 7;7:97. doi: 10.3389/fbioe.2019.00097. eCollection 2019.	Rajkumar AS	Front Bioeng Biotechnol	2019	PMC6515861		10.3389/fbioe.2019.00097	Research	Delft	Yeast or filamentous fungi		SynBio	Toolset		52.0067	4.35707	International
30864949	From primal scenes to synthetic cells	Zwart H.	Elife. 2019 Mar 13;8:e46518. doi: 10.7554/eLife.46518.	Zwart H	Elife	2019	PMC6415934		10.7554/eLife.46518	Opinion	Rotterdam	Vesicles or Synthetic cells					51.9244	4.47773	Independent
30528220	Integrated Product Recovery Will Boost Industrial Cyanobacterial Processes	van den Berg C, Eppink MHM, Wijffels RH.	Trends Biotechnol. 2019 May;37(5):454-463. doi: 10.1016/j.tibtech.2018.11.006. Epub 2018 Dec 5.	van den Berg C	Trends Biotechnol	2019			10.1016/j.tibtech.2018.11.006	Review	Wageningen	Bacteria					51.97	5.66667	International
31319670	3D Printing for the Fabrication of Biofilm-Based Functional Living Materials	Balasubramanian S, Aubin-Tam ME, Meyer AS.	ACS Synth Biol. 2019 Jul 19;8(7):1564-1567. doi: 10.1021/acssynbio.9b00192.	Balasubramanian S	ACS Synth Biol	2019			10.1021/acssynbio.9b00192	Research	Delft	Bacteria					52.0067	4.35707	International
33523159	Physicochemical considerations for bottom-up synthetic biology	Śmigiel WM, Lefrançois P, Poolman B.	Emerg Top Life Sci. 2019 Nov 11;3(5):445-458. doi: 10.1042/ETLS20190017.	Śmigiel WM	Emerg Top Life Sci	2019	PMC7289010		10.1042/ETLS20190017	Research	Groningen	Vesicles or Synthetic cells					53.2194	6.5665	Independent
30957491	Synthetic Biology for Multiscale Designed Biomimetic Assemblies: From Designed Self-Assembling Biopolymers to Bacterial Bioprinting	Majerle A, Schmieden DT, Jerala R, Meyer AS.	Biochemistry. 2019 Apr 23;58(16):2095-2104. doi: 10.1021/acs.biochem.8b00922. Epub 2019 Apr 12.	Majerle A	Biochemistry	2019			10.1021/acs.biochem.8b00922	Review	Delft	Cell-free or Chemical SynBio					52.0067	4.35707	International
31616392	Design and Expression of Specific Hybrid Lantibiotics Active Against Pathogenic Clostridium spp	Cebrián R, Macia-Valero A, Jati AP, Kuipers OP.	Front Microbiol. 2019 Sep 24;10:2154. doi: 10.3389/fmicb.2019.02154. eCollection 2019.	Cebrián R	Front Microbiol	2019	PMC6768957		10.3389/fmicb.2019.02154	Research	Groningen	Bacteria			Antimicrobial peptides		53.2194	6.5665	Independent
30377879	Life, Time, and the Organism: Temporal Registers in the Construction of Life Forms	Berry DJ, Palladino P.	J Hist Biol. 2019 Jun;52(2):223-243. doi: 10.1007/s10739-018-9513-3.	Berry DJ	J Hist Biol	2019			10.1007/s10739-018-9513-3	Research	Groningen	Ethics, Legislation and Education		Ethics	Ethics		53.2194	6.5665	International
30976324	Expression and secretion of a lytic polysaccharide monooxygenase by a fast-growing cyanobacterium	Russo DA, Zedler JAZ, Wittmann DN, Möllers B, Singh RK, Batth TS, van Oort B, Olsen JV, Bjerrum MJ, Jensen PE.	Biotechnol Biofuels. 2019 Apr 1;12:74. doi: 10.1186/s13068-019-1416-9. eCollection 2019.	Russo DA	Biotechnol Biofuels	2019	PMC6442416		10.1186/s13068-019-1416-9	Research	Amsterdam	Phototrophic bacteria					52.378	4.89707	International
30618145	Selection, Addiction and Catalysis: Emerging Trends for the Incorporation of Noncanonical Amino Acids into Peptides and Proteins in Vivo	Mayer C.	Chembiochem. 2019 Jun 3;20(11):1357-1364. doi: 10.1002/cbic.201800733. Epub 2019 Mar 13.	Mayer C	Chembiochem	2019	PMC6563710		10.1002/cbic.201800733	Review	Groningen	Foundational advances					53.2194	6.5665	Independent
31642319	Adaptive Polymeric Assemblies for Applications in Biomimicry and Nanomedicine	Altay Y, Cao S, Che H, Abdelmohsen LKEA, van Hest JCM.	Biomacromolecules. 2019 Nov 11;20(11):4053-4064. doi: 10.1021/acs.biomac.9b01341. Epub 2019 Oct 31.	Altay Y	Biomacromolecules	2019	PMC6852094		10.1021/acs.biomac.9b01341	Review	Eindhoven	Foundational advances		Polymer Self assembly			51.4416	5.46972	Independent
30978176	Quantitative imaging of gene-expressing liposomes reveals rare favorable phenotypes	Blanken D, van Nies P, Danelon C.	Phys Biol. 2019 Apr 12;16(4):045002. doi: 10.1088/1478-3975/ab0c62.	Blanken D	Phys Biol	2019			10.1088/1478-3975/ab0c62	Research	Delft	Vesicles or Synthetic cells					52.0067	4.35707	Independent
29754445	Engineering the unicellular alga Phaeodactylum tricornutum for high-value plant triterpenoid production	D'Adamo S, Schiano di Visconte G, Lowe G, Szaub-Newton J, Beacham T, Landels A, Allen MJ, Spicer A, Matthijs M.	Plant Biotechnol J. 2019 Jan;17(1):75-87. doi: 10.1111/pbi.12948. Epub 2018 Jun 19.	D'Adamo S	Plant Biotechnol J	2019	PMC6330534		10.1111/pbi.12948	Research	Wageningen	Algae					51.97	5.66667	International
31640713	In silico-guided engineering of Pseudomonas putida towards growth under micro-oxic conditions	Kampers LFC, van Heck RGA, Donati S, Saccenti E, Volkers RJM, Schaap PJ, Suarez-Diez M, Nikel PI, Martins Dos Santos VAP.	Microb Cell Fact. 2019 Oct 22;18(1):179. doi: 10.1186/s12934-019-1227-5.	Kampers LFC	Microb Cell Fact	2019	PMC6805499		10.1186/s12934-019-1227-5	Research	Wageningen	Bacteria				Pseudomonas	51.97	5.66667	International
30540431	Less Is More: Toward a Genome-Reduced Bacillus Cell Factory for "Difficult Proteins"	Aguilar Suárez R, Stülke J, van Dijl JM.	ACS Synth Biol. 2019 Jan 18;8(1):99-108. doi: 10.1021/acssynbio.8b00342. Epub 2018 Dec 27.	Aguilar Suárez R	ACS Synth Biol	2019	PMC6343112		10.1021/acssynbio.8b00342	Research	Groningen	Bacteria				Bacillus	53.2194	6.5665	International
30938476	Branched DNA Architectures Produced by PCR-Based Assembly as Gene Compartments for Cell-Free Gene-Expression Reactions	Guo X, Bai L, Li F, Huck WTS, Yang D.	Chembiochem. 2019 Oct 15;20(20):2597-2603. doi: 10.1002/cbic.201900094. Epub 2019 Jun 24.	Guo X	Chembiochem	2019			10.1002/cbic.201900094	Research	Nijmegen	Cell-free or Chemical SynBio					51.8126	5.83723	International
31495713	Light Regulation of Enzyme Allostery through Photo-responsive Unnatural Amino Acids	Kneuttinger AC, Straub K, Bittner P, Simeth NA, Bruckmann A, Busch F, Rajendran C, Hupfeld E, Wysocki VH, Horinek D, König B, Merkl R, Sterner R.	Cell Chem Biol. 2019 Nov 21;26(11):1501-1514.e9. doi: 10.1016/j.chembiol.2019.08.006. Epub 2019 Sep 5.	Kneuttinger AC	Cell Chem Biol	2019	PMC7293202	NIHMS1595880	10.1016/j.chembiol.2019.08.006	Research	Groningen	Bacteria					53.2194	6.5665	International
31553573	Exploiting Day- and Night-Time Metabolism of Synechocystis sp. PCC 6803 for Fitness-Coupled Fumarate Production around the Clock	Du W, Jongbloets JA, Guillaume M, van de Putte B, Battaglino B, Hellingwerf KJ, Branco Dos Santos F.	ACS Synth Biol. 2019 Oct 18;8(10):2263-2269. doi: 10.1021/acssynbio.9b00289. Epub 2019 Oct 1.	Du W	ACS Synth Biol	2019	PMC6804261		10.1021/acssynbio.9b00289	Research	Amsterdam	Phototrophic bacteria					52.378	4.89707	International
30009883	Stem cell-based Lung-on-Chips: The best of both worlds?	Nawroth JC, Barrile R, Conegliano D, van Riet S, Hiemstra PS, Villenave R.	Adv Drug Deliv Rev. 2019 Feb 1;140:12-32. doi: 10.1016/j.addr.2018.07.005. Epub 2018 Jul 25.	Nawroth JC	Adv Drug Deliv Rev	2019	PMC7172977		10.1016/j.addr.2018.07.005	Review	Leiden	Mammalian cells					52.1601	4.49701	International
31814101	Coupled metabolic-hydrodynamic modeling enabling rational scale-up of industrial bioprocesses	Wang G, Haringa C, Tang W, Noorman H, Chu J, Zhuang Y, Zhang S.	Biotechnol Bioeng. 2020 Mar;117(3):844-867. doi: 10.1002/bit.27243. Epub 2019 Dec 20.	Wang G	Biotechnol Bioeng	2020			10.1002/bit.27243	Review	Delft	Foundational advances		Metabolomics			52.0067	4.35707	International
32692486	Building biosecurity for synthetic biology	Trump BD, Galaitsi SE, Appleton E, Bleijs DA, Florin MV, Gollihar JD, Hamilton RA, Kuiken T, Lentzos F, Mampuys R, Merad M, Novossiolova T, Oye K, Perkins E, Garcia-Reyero N, Rhodes C, Linkov I.	Mol Syst Biol. 2020 Jul;16(7):e9723. doi: 10.15252/msb.20209723.	Trump BD	Mol Syst Biol	2020	PMC7373080		10.15252/msb.20209723	Opinion	Bilthoven	Ethics, Legislation and Education		Legislation	Framework		52.1295	5.20514	International
33259521	Design, production and immunomodulatory potency of a novel allergen bioparticle	Gomord V, Stordeur V, Fitchette AC, Fixman ED, Tropper G, Garnier L, Desgagnes R, Viel S, Couillard J, Beauverger G, Trepout S, Ward BJ, van Ree R, Faye L, Vézina LP.	PLoS One. 2020 Dec 1;15(12):e0242867. doi: 10.1371/journal.pone.0242867. eCollection 2020.	Gomord V	PLoS One	2020	PMC7707610		10.1371/journal.pone.0242867	Research	Amsterdam	Plants		Allergy	Bioparticle allergens		52.378	4.89707	International
32499063	Hacking Human Beings with Machine Biology to Increase Lifespan	Orive G, Taebnia N, Erezuma I, Andresen TL, Dolatshahi-Pirouz A.	Trends Biotechnol. 2020 Dec;38(12):1312-1315. doi: 10.1016/j.tibtech.2020.05.007. Epub 2020 Jun 1.	Orive G	Trends Biotechnol	2020			10.1016/j.tibtech.2020.05.007	Review	Nijmegen	Foundational advances		Machine Biology			51.8126	5.83723	International
32584152	Role of Digital Microfluidics in Enabling Access to Laboratory Automation and Making Biology Programmable	Kothamachu VB, Zaini S, Muffatto F.	SLAS Technol. 2020 Oct;25(5):411-426. doi: 10.1177/2472630320931794. Epub 2020 Jun 25.	Kothamachu VB	SLAS Technol	2020			10.1177/2472630320931794	Review	Amsterdam	Foundational advances		Easy tech	Microfluidics		52.378	4.89707	Independent
32899303	Application of the Safe-By-Design Concept in Crop Breeding Innovation	van der Berg JP, Kleter GA, Battaglia E, Bouwman LMS, Kok EJ.	Int J Environ Res Public Health. 2020 Sep 3;17(17):6420. doi: 10.3390/ijerph17176420.	van der Berg JP	Int J Environ Res Public Health	2020	PMC7504444		10.3390/ijerph17176420	Opinion	Wageningen	Plants		Legislation	Framework		51.97	5.66667	Independent
32045111	An expanded CRISPRi toolbox for tunable control of gene expression in Pseudomonas putida	Batianis C, Kozaeva E, Damalas SG, Martín-Pascual M, Volke DC, Nikel PI, Martins Dos Santos VAP.	Microb Biotechnol. 2020 Mar;13(2):368-385. doi: 10.1111/1751-7915.13533. Epub 2020 Feb 11.	Batianis C	Microb Biotechnol	2020	PMC7017828		10.1111/1751-7915.13533	Research	Wageningen	Bacteria			Toolset	P putida	51.97	5.66667	International
33087560	Synthetic gene-regulatory networks in the opportunistic human pathogen Streptococcus pneumoniae	Sorg RA, Gallay C, Van Maele L, Sirard JC, Veening JW.	Proc Natl Acad Sci U S A. 2020 Nov 3;117(44):27608-27619. doi: 10.1073/pnas.1920015117. Epub 2020 Oct 21.	Sorg RA	Proc Natl Acad Sci U S A	2020	PMC7959565		10.1073/pnas.1920015117	Research	Groningen	Bacteria					53.2194	6.5665	International
33078948	Light-Activated Signaling in DNA-Encoded Sender-Receiver Architectures	Yang S, Pieters PA, Joesaar A, Bögels BWA, Brouwers R, Myrgorodska I, Mann S, de Greef TFA.	ACS Nano. 2020 Nov 24;14(11):15992-16002. doi: 10.1021/acsnano.0c07537. Epub 2020 Oct 20.	Yang S	ACS Nano	2020	PMC7690052		10.1021/acsnano.0c07537	Research	Eindhoven	Vesicles or Synthetic cells					51.4416	5.46972	Nijmegen
32402415	Genetic Safeguards for Safety-by-design: So Close Yet So Far	Asin-Garcia E, Kallergi A, Landeweerd L, Martins Dos Santos VAP.	Trends Biotechnol. 2020 Dec;38(12):1308-1312. doi: 10.1016/j.tibtech.2020.04.005. Epub 2020 May 10.	Asin-Garcia E	Trends Biotechnol	2020			10.1016/j.tibtech.2020.04.005	Review	Wageningen	Ethics, Legislation and Education		Legislation	Framework		51.97	5.66667	Nijmegen
32850764	Computer-Aided Whole-Cell Design: Taking a Holistic Approach by Integrating Synthetic With Systems Biology	Marucci L, Barberis M, Karr J, Ray O, Race PR, de Souza Andrade M, Grierson C, Hoffmann SA, Landon S, Rech E, Rees-Garbutt J, Seabrook R, Shaw W, Woods C.	Front Bioeng Biotechnol. 2020 Aug 7;8:942. doi: 10.3389/fbioe.2020.00942. eCollection 2020.	Marucci L	Front Bioeng Biotechnol	2020	PMC7426639		10.3389/fbioe.2020.00942	Research	Amsterdam	Vesicles or Synthetic cells					52.378	4.89707	International
31431299	Designing Eukaryotic Gene Expression Regulation Using Machine Learning	de Jongh RPH, van Dijk ADJ, Julsing MK, Schaap PJ, de Ridder D.	Trends Biotechnol. 2020 Feb;38(2):191-201. doi: 10.1016/j.tibtech.2019.07.007. Epub 2019 Aug 17.	de Jongh RPH	Trends Biotechnol	2020			10.1016/j.tibtech.2019.07.007	Review	Wageningen	Foundational advances					51.97	5.66667	Independent
32352201	Modular and Versatile Trans-Encoded Genetic Switches	Paul A, Warszawik EM, Loznik M, Boersma AJ, Herrmann A.	Angew Chem Int Ed Engl. 2020 Nov 9;59(46):20328-20332. doi: 10.1002/anie.202001372. Epub 2020 Jul 27.	Paul A	Angew Chem Int Ed Engl	2020	PMC7689881		10.1002/anie.202001372	Research	Groningen	Bacteria					53.2194	6.5665	International
32592463	Coevolution-based prediction of protein-protein interactions in polyketide biosynthetic assembly lines	Wang Y, Correa Marrero M, Medema MH, van Dijk ADJ.	Bioinformatics. 2020 Dec 8;36(19):4846-4853. doi: 10.1093/bioinformatics/btaa595.	Wang Y	Bioinformatics	2020			10.1093/bioinformatics/btaa595	Research	Wageningen	In silico or bioinformatics					51.97	5.66667	Independent
32413257	Design and Experimental Evaluation of a Minimal, Innocuous Watermarking Strategy to Distinguish Near-Identical DNA and RNA Sequences	Boonekamp FJ, Dashko S, Duiker D, Gehrmann T, van den Broek M, den Ridder M, Pabst M, Robert V, Abeel T, Postma ED, Daran JM, Daran-Lapujade P.	ACS Synth Biol. 2020 Jun 19;9(6):1361-1375. doi: 10.1021/acssynbio.0c00045. Epub 2020 Jun 3.	Boonekamp FJ	ACS Synth Biol	2020	PMC7309318		10.1021/acssynbio.0c00045	Research	Delft	Yeast or filamentous fungi					52.0067	5.15279	Utrecht
32232035	Anticipating Xenogenic Pollution at the Source: Impact of Sterilizations on DNA Release From Microbial Cultures	Calderón-Franco D, Lin Q, van Loosdrecht MCM, Abbas B, Weissbrodt DG.	Front Bioeng Biotechnol. 2020 Mar 13;8:171. doi: 10.3389/fbioe.2020.00171. eCollection 2020.	Calderón-Franco D	Front Bioeng Biotechnol	2020	PMC7082761		10.3389/fbioe.2020.00171	Research	Delft	Bacteria				E coli, Saccharomyces	52.0067	4.35707	Independent
33132748	Responsible innovation in synthetic biology in response to COVID-19: the role of data positionality	Bruynseels K.	Ethics Inf Technol. 2020 Oct 26:1-9. doi: 10.1007/s10676-020-09565-9. Online ahead of print.	Bruynseels K	Ethics Inf Technol	2020	PMC7585993		10.1007/s10676-020-09565-9	Review	Delft	Ethics, Legislation and Education		Responsible innovation	Ethics		52.0067	4.35707	Independent
32998531	Quality control and statistical evaluation of combinatorial DNA libraries using nanopore sequencing	Lood C, Gerstmans H, Briers Y, Noort VV, Lavigne R.	Biotechniques. 2020 Nov;69(5):379-383. doi: 10.2144/btn-2020-0060. Epub 2020 Oct 1.	Lood C	Biotechniques	2020			10.2144/btn-2020-0060	Research	Leiden	Bacteria					52.1601	4.49701	International
32803852	Anisotropic Protein Organofibers Encoded With Extraordinary Mechanical Behavior for Cellular Mechanobiology Applications	Ma C, Li B, Shao B, Wu B, Chen D, Su J, Zhang H, Liu K.	Angew Chem Int Ed Engl. 2020 Nov 23;59(48):21481-21487. doi: 10.1002/anie.202009569. Epub 2020 Sep 18.	Ma C	Angew Chem Int Ed Engl	2020			10.1002/anie.202009569	Research	Groningen	Cell-free or Chemical SynBio					53.2194	6.5665	International
32976714	Transcription and Translation in Cytomimetic Protocells Perform Most Efficiently at Distinct Macromolecular Crowding Conditions	Vibhute MA, Schaap MH, Maas RJM, Nelissen FHT, Spruijt E, Heus HA, Hansen MMK, Huck WTS.	ACS Synth Biol. 2020 Oct 16;9(10):2797-2807. doi: 10.1021/acssynbio.0c00330. Epub 2020 Oct 5.	Vibhute MA	ACS Synth Biol	2020	PMC7573978		10.1021/acssynbio.0c00330	Research	Nijmegen	Vesicles or Synthetic cells					51.8126	5.83723	Independent
32710525	SEVA 3.1: enabling interoperability of DNA assembly among the SEVA, BioBricks and Type IIS restriction enzyme standards	Damalas SG, Batianis C, Martin-Pascual M, de Lorenzo V, Martins Dos Santos VAP.	Microb Biotechnol. 2020 Nov;13(6):1793-1806. doi: 10.1111/1751-7915.13609. Epub 2020 Jul 25.	Damalas SG	Microb Biotechnol	2020	PMC7533339		10.1111/1751-7915.13609	Review	Wageningen	Bacteria		Plasmid design	Framework		51.97	5.66667	International
32210238	Polychromatic solar energy conversion in pigment-protein chimeras that unite the two kingdoms of (bacterio)chlorophyll-based photosynthesis	Liu J, Friebe VM, Frese RN, Jones MR.	Nat Commun. 2020 Mar 24;11(1):1542. doi: 10.1038/s41467-020-15321-w.	Liu J	Nat Commun	2020	PMC7093453		10.1038/s41467-020-15321-w	Research	Amsterdam	Cell-free or Chemical SynBio					52.378	4.89707	International
31769874	Drivers of metabolic diversification: how dynamic genomic neighbourhoods generate new biosynthetic pathways in the Brassicaceae	Liu Z, Suarez Duran HG, Harnvanichvech Y, Stephenson MJ, Schranz ME, Nelson D, Medema MH, Osbourn A.	New Phytol. 2020 Aug;227(4):1109-1123. doi: 10.1111/nph.16338. Epub 2019 Dec 28.	Liu Z	New Phytol	2020	PMC7383575		10.1111/nph.16338	Research	Wageningen	Plants					51.97	5.66667	International
32207882	Functional replacement of isoprenoid pathways in Rhodobacter sphaeroides	Orsi E, Beekwilder J, van Gelder D, van Houwelingen A, Eggink G, Kengen SWM, Weusthuis RA.	Microb Biotechnol. 2020 Jul;13(4):1082-1093. doi: 10.1111/1751-7915.13562. Epub 2020 Mar 24.	Orsi E	Microb Biotechnol	2020	PMC7264872		10.1111/1751-7915.13562	Research	Wageningen	Bacteria				R. sphaeroides	51.97	5.66667	Independent
32974299	Roadmap to Building a Cell: An Evolutionary Approach	Abil Z, Danelon C.	Front Bioeng Biotechnol. 2020 Aug 19;8:927. doi: 10.3389/fbioe.2020.00927. eCollection 2020.	Abil Z	Front Bioeng Biotechnol	2020	PMC7466671		10.3389/fbioe.2020.00927	Review	Delft	Vesicles or Synthetic cells					52.0067	4.35707	Independent
33017143	Construction of Fully Segregated Genomic Libraries in Polyploid Organisms Such as Synechocystis sp. PCC 6803	Caicedo-Burbano P, Smit T, Pineda Hernández H, Du W, Branco Dos Santos F.	ACS Synth Biol. 2020 Oct 16;9(10):2632-2638. doi: 10.1021/acssynbio.0c00353. Epub 2020 Oct 5.	Caicedo-Burbano P	ACS Synth Biol	2020	PMC7573980		10.1021/acssynbio.0c00353	Research	Amsterdam	Phototrophic bacteria					52.378	4.89707	Independent
31998296	Tolerating Factor VIII: Recent Progress	Lacroix-Desmazes S, Voorberg J, Lillicrap D, Scott DW, Pratt KP.	Front Immunol. 2020 Jan 10;10:2991. doi: 10.3389/fimmu.2019.02991. eCollection 2019.	Lacroix-Desmazes S	Front Immunol	2020	PMC6965068		10.3389/fimmu.2019.02991	Review	Amsterdam	Mammalian cells					52.378	4.89707	International
32527933	41BB-based and CD28-based CD123-redirected T-cells ablate human normal hematopoiesis in vivo	Baroni ML, Sanchez Martinez D, Gutierrez Aguera F, Roca Ho H, Castella M, Zanetti SR, Velasco Hernandez T, Diaz de la Guardia R, Castaño J, Anguita E, Vives S, Nomdedeu J, Lapillone H, Bras AE, van der Velden VHJ, Junca J, Marin P, Bataller A, Esteve J, Vick B, Jeremias I, Lopez A, Sorigue M, Bueno C, Menendez P.	J Immunother Cancer. 2020 Jun;8(1):e000845. doi: 10.1136/jitc-2020-000845.	Baroni ML	J Immunother Cancer	2020	PMC7292050		10.1136/jitc-2020-000845	Research	Rotterdam	Mammalian cells					51.9244	4.47773	International
32429338	T Cells Expressing a TCR-Like Antibody Selected Against the Heteroclitic Variant of a Shared MAGE-A Epitope Do Not Recognise the Cognate Epitope	Saeed M, Schooten E, van Brakel M, Cole DK, Ten Hagen TLM, Debets R.	Cancers (Basel). 2020 May 16;12(5):1255. doi: 10.3390/cancers12051255.	Saeed M	Cancers (Basel)	2020	PMC7281252		10.3390/cancers12051255	Research	Rotterdam	Mammalian cells					51.9244	4.47773	International
33290741	Gene Regulatory Network Analysis and Engineering Directs Development and Vascularization of Multilineage Human Liver Organoids	Velazquez JJ, LeGraw R, Moghadam F, Tan Y, Kilbourne J, Maggiore JC, Hislop J, Liu S, Cats D, Chuva de Sousa Lopes SM, Plaisier C, Cahan P, Kiani S, Ebrahimkhani MR.	Cell Syst. 2021 Jan 20;12(1):41-55.e11. doi: 10.1016/j.cels.2020.11.002. Epub 2020 Dec 7.	Velazquez JJ	Cell Syst	2021	PMC8164844	NIHMS1670810	10.1016/j.cels.2020.11.002	Research	Leiden	Mammalian cells		Organ development	Organoids	H sapiens	52.1601	4.49701	International
34312383	Towards a synthetic cell cycle	Olivi L, Berger M, Creyghton RNP, De Franceschi N, Dekker C, Mulder BM, Claassens NJ, Ten Wolde PR, van der Oost J.	Nat Commun. 2021 Jul 26;12(1):4531. doi: 10.1038/s41467-021-24772-8.	Olivi L	Nat Commun	2021	PMC8313558		10.1038/s41467-021-24772-8	Review	Wageningen	Vesicles or Synthetic cells		Cell cycle	Synthetic cell cycle		51.97	5.66667	Delft
33785373	A navigation guide of synthetic biology tools for Pseudomonas putida	Martin-Pascual M, Batianis C, Bruinsma L, Asin-Garcia E, Garcia-Morales L, Weusthuis RA, van Kranenburg R, Martins Dos Santos VAP.	Biotechnol Adv. 2021 Jul-Aug;49:107732. doi: 10.1016/j.biotechadv.2021.107732. Epub 2021 Mar 27.	Martin-Pascual M	Biotechnol Adv	2021			10.1016/j.biotechadv.2021.107732	Review	Wageningen	Bacteria		Synbio	Toolset	P putida	51.97	5.66667	International
34834021	Towards a Synthetic Biology Toolset for Metallocluster Enzymes in Biosynthetic Pathways: What We Know and What We Need	Towards a Synthetic Biology Toolset for Metallocluster Enzymes in Biosynthetic Pathways: What We Know and What We Need	Molecules. 2021 Nov 17;26(22):6930. doi: 10.3390/molecules26226930.	Shomar H	Molecules	2021	PMC8617995		10.3390/molecules26226930	Review	Delft	Bacteria		Metabolomics	Toolset		52.0067	4.35707	International
34515628	Integrating perspectives in actinomycete research: an ActinoBase review of 2020-21	Undabarrena A, Pereira CF, Kruasuwan W, Parra J, Sélem-Mojica N, Vind K, Schniete JK.	Microbiology (Reading). 2021 Sep;167(9):001084. doi: 10.1099/mic.0.001084.	Undabarrena A	Microbiology (Reading)	2021	PMC8549240		10.1099/mic.0.001084	Review	Wageningen	Bacteria		SynBio	Database		51.97	5.66667	International
34088608	From genotypes to organisms: State-of-the-art and perspectives of a cornerstone in evolutionary dynamics	Manrubia S, Cuesta JA, Aguirre J, Ahnert SE, Altenberg L, Cano AV, Catalán P, Diaz-Uriarte R, Elena SF, García-Martín JA, Hogeweg P, Khatri BS, Krug J, Louis AA, Martin NS, Payne JL, Tarnowski MJ, Weiß M.	Phys Life Rev. 2021 Sep;38:55-106. doi: 10.1016/j.plrev.2021.03.004. Epub 2021 May 21.	Manrubia S	Phys Life Rev	2021			10.1016/j.plrev.2021.03.004	Review	Utrecht	Foundational advances					52.0907	5.12142	International
33541719	Synthetic Biology Approaches To Enhance Microalgal Productivity	Naduthodi MIS, Claassens NJ, D'Adamo S, van der Oost J, Barbosa MJ.	Trends Biotechnol. 2021 Oct;39(10):1019-1036. doi: 10.1016/j.tibtech.2020.12.010. Epub 2021 Feb 1.	Naduthodi MIS	Trends Biotechnol	2021			10.1016/j.tibtech.2020.12.010	Review	Wageningen	Algae		Productivity			51.97	5.66667	Independent
33646510	Targeted genome editing of plants and plant cells for biomanufacturing	Buyel JF, Stöger E, Bortesi L.	Transgenic Res. 2021 Aug;30(4):401-426. doi: 10.1007/s11248-021-00236-z. Epub 2021 Mar 1.	Buyel JF	Transgenic Res	2021	PMC8316201		10.1007/s11248-021-00236-z	Review	Maastricht	Plants		Biomanufacturing			50.8514	5.69097	International
34908080	Vesicle-based artificial cells: materials, construction methods and applications	Lu Y, Allegri G, Huskens J.	Mater Horiz. 2021 Dec 15. doi: 10.1039/d1mh01431e. Online ahead of print.	Lu Y	Mater Horiz	2021			10.1039/d1mh01431e	Review	Enschede	Vesicles or Synthetic cells		Bottom up			52.2183	6.8958	Independent
33439248	Combinatorial biosynthesis for the generation of new-to-nature peptide antimicrobials	Ruijne F, Kuipers OP.	Biochem Soc Trans. 2021 Feb 26;49(1):203-215. doi: 10.1042/BST20200425.	Ruijne F	Biochem Soc Trans	2021			10.1042/BST20200425	Review	Groningen	Bacteria		Antibiotic resistance	Antimicrobial peptides		53.2194	6.5665	Independent
34726388	Modular Synthetic Biology Toolkit for Filamentous Fungi	Mózsik L, Pohl C, Meyer V, Bovenberg RAL, Nygård Y, Driessen AJM.	ACS Synth Biol. 2021 Nov 19;10(11):2850-2861. doi: 10.1021/acssynbio.1c00260. Epub 2021 Nov 2.	Mózsik L	ACS Synth Biol	2021	PMC8609570		10.1021/acssynbio.1c00260	Research	Groningen	Yeast or filamentous fungi		Easy Tech	Toolset		53.2194	6.5665	Delft
33038009	The transition of Rhodobacter sphaeroides into a microbial cell factory	Orsi E, Beekwilder J, Eggink G, Kengen SWM, Weusthuis RA.	Biotechnol Bioeng. 2021 Feb;118(2):531-541. doi: 10.1002/bit.27593. Epub 2020 Oct 23.	Orsi E	Biotechnol Bioeng	2021	PMC7894463		10.1002/bit.27593	Review	Wageningen	Bacteria					51.97	5.66667	International
34786712	Synthetic biology: at the crossroads of genetic engineering and human therapeutics-a Keystone Symposia report	Cable J, Leonard JN, Lu TK, Xie Z, Chang MW, Fernández LÁ, Lora JM, Kaufman HL, Quintana FJ, Geiger R, F Lesser C, Lynch JP, Hava DL, Cornish VW, Lee GK, DiAndreth B, Fero M, Srivastava R, De Coster T, Roybal KT, Rackham OJL, Kiani S, Zhu I, Hernandez-Lopez RA, Guo T, Chen WCW.	Ann N Y Acad Sci. 2021 Dec;1506(1):98-117. doi: 10.1111/nyas.14710. Epub 2021 Nov 16.	Cable J	Ann N Y Acad Sci	2021			10.1111/nyas.14710	Review	Leiden	Foundational advances		Conference update			52.1601	4.49701	International
33277044	Why the Synthetic Cell Needs Democratic Governance	Habets MGJL, Zwart HAE, van Est R.	Trends Biotechnol. 2021 Jun;39(6):539-541. doi: 10.1016/j.tibtech.2020.11.006.	Habets MGJL	Trends Biotechnol	2021			10.1016/j.tibtech.2020.11.006	Review	The Hague	Vesicles or Synthetic cells					52.0705	4.3007	Rotterdam
34652130	Emergent Biological Endurance Depends on Extracellular Matrix Composition of Three-Dimensionally Printed Escherichia coli Biofilms	Balasubramanian S, Yu K, Cardenas DV, Aubin-Tam ME, Meyer AS.	ACS Synth Biol. 2021 Nov 19;10(11):2997-3008. doi: 10.1021/acssynbio.1c00290. Epub 2021 Oct 15.	Balasubramanian S	ACS Synth Biol	2021	PMC8609572		10.1021/acssynbio.1c00290	Research	Delft	Bacteria					52.0067	4.35707	International
34585918	Shaping Liposomes by Cell-Free Expressed Bacterial Microtubules	Kattan J, Doerr A, Dogterom M, Danelon C.	ACS Synth Biol. 2021 Oct 15;10(10):2447-2455. doi: 10.1021/acssynbio.1c00278. Epub 2021 Sep 29.	Kattan J	ACS Synth Biol	2021	PMC8524656		10.1021/acssynbio.1c00278	Research	Delft	Cell-free or Chemical SynBio					52.0067	4.35707	Independent
34777321	Characterization of Leader Processing Shows That Partially Processed Mersacidin Is Activated by AprE After Export	Viel JH, van Tilburg AY, Kuipers OP.	Front Microbiol. 2021 Oct 28;12:765659. doi: 10.3389/fmicb.2021.765659. eCollection 2021.	Viel JH	Front Microbiol	2021	PMC8581636		10.3389/fmicb.2021.765659	Research	Groningen	Bacteria					53.2194	6.5665	Independent
34236875	Integrated Multi-Omics Analysis of Mechanisms Underlying Yeast Ethanol Tolerance	Šoštarić N, Arslan A, Carvalho B, Plech M, Voordeckers K, Verstrepen KJ, van Noort V.	J Proteome Res. 2021 Aug 6;20(8):3840-3852. doi: 10.1021/acs.jproteome.1c00139. Epub 2021 Jul 8.	Šoštarić N	J Proteome Res	2021	PMC8353626		10.1021/acs.jproteome.1c00139	Research	Leiden	Yeast or filamentous fungi					52.1601	4.49701	International
34324811	VisBOL2-Improving Web-Based Visualization for Synthetic Biology Designs	Hatch B, Meng L, Mante J, McLaughlin JA, Scott-Brown J, Myers CJ.	ACS Synth Biol. 2021 Aug 20;10(8):2111-2115. doi: 10.1021/acssynbio.1c00147. Epub 2021 Jul 29.	Hatch B	ACS Synth Biol	2021			10.1021/acssynbio.1c00147	Research	Eindhoven	In silico or bioinformatics			Toolset		51.4416	5.46972	International
33450141	Artificial Organelles: Towards Adding or Restoring Intracellular Activity	Oerlemans RAJF, Timmermans SBPE, van Hest JCM.	Chembiochem. 2021 Jun 15;22(12):2051-2078. doi: 10.1002/cbic.202000850. Epub 2021 Mar 4.	Oerlemans RAJF	Chembiochem	2021	PMC8252369		10.1002/cbic.202000850	Review	Eindhoven	Vesicles or Synthetic cells					51.4416	5.46972	Independent
34061505	Cell-Free Characterization of Coherent Feed-Forward Loop-Based Synthetic Genetic Circuits	Pieters PA, Nathalia BL, van der Linden AJ, Yin P, Kim J, Huck WTS, de Greef TFA.	ACS Synth Biol. 2021 Jun 18;10(6):1406-1416. doi: 10.1021/acssynbio.1c00024. Epub 2021 Jun 1.	Pieters PA	ACS Synth Biol	2021	PMC8218305		10.1021/acssynbio.1c00024	Research	Eindhoven	Cell-free or Chemical SynBio					51.4416	5.46972	Nijmegen
33522221	One-Step Generation of Multisomes from Lipid-Stabilized Double Emulsions	Czekalska MA, Jacobs AMJ, Toprakcioglu Z, Kong L, Baumann KN, Gang H, Zubaite G, Ye R, Mu B, Levin A, Huck WTS, Knowles TPJ.	ACS Appl Mater Interfaces. 2021 Feb 10;13(5):6739-6747. doi: 10.1021/acsami.0c16019. Epub 2021 Feb 1.	Czekalska MA	ACS Appl Mater Interfaces	2021			10.1021/acsami.0c16019	Research	Nijmegen	Vesicles or Synthetic cells					51.8126	5.83723	International
34927583	Building a community to engineer synthetic cells and organelles from the bottom-up	Staufer O, De Lora JA, Bailoni E, Bazrafshan A, Benk AS, Jahnke K, Manzer ZA, Otrin L, Díez Pérez T, Sharon J, Steinkühler J, Adamala KP, Jacobson B, Dogterom M, Göpfrich K, Stefanovic D, Atlas SR, Grunze M, Lakin MR, Shreve AP, Spatz JP, López GP.	Elife. 2021 Dec 20;10:e73556. doi: 10.7554/eLife.73556.	Staufer O	Elife	2021	PMC8716100		10.7554/eLife.73556	Review	Groningen	Foundational advances		Conference			53.2194	6.5665	International
34584841	Elimination of aromatic fusel alcohols as by-products of Saccharomyces cerevisiae strains engineered for phenylpropanoid production by 2-oxo-acid decarboxylase replacement	Hassing EJ, Buijs J, Blankerts N, Luttik MA, Hulster EA, Pronk JT, Daran JM.	Metab Eng Commun. 2021 Sep 7;13:e00183. doi: 10.1016/j.mec.2021.e00183. eCollection 2021 Dec.	Hassing EJ	Metab Eng Commun	2021	PMC8450241		10.1016/j.mec.2021.e00183	Research	Delft	Yeast or filamentous fungi					52.0067	4.35707	Independent
33407113	A metabolic and physiological design study of Pseudomonas putida KT2440 capable of anaerobic respiration	Kampers LFC, Koehorst JJ, van Heck RJA, Suarez-Diez M, Stams AJM, Schaap PJ.	BMC Microbiol. 2021 Jan 6;21(1):9. doi: 10.1186/s12866-020-02058-1.	Kampers LFC	BMC Microbiol	2021	PMC7789669		10.1186/s12866-020-02058-1	Research	Wageningen	Bacteria					51.97	5.66667	Independent
34601120	Cycling between growth and production phases increases cyanobacteria bioproduction of lactate	Shabestary K, Hernández HP, Miao R, Ljungqvist E, Hallman O, Sporre E, Branco Dos Santos F, Hudson EP.	Metab Eng. 2021 Nov;68:131-141. doi: 10.1016/j.ymben.2021.09.010. Epub 2021 Oct 1.	Shabestary K	Metab Eng	2021			10.1016/j.ymben.2021.09.010	Research	Amsterdam	Phototrophic bacteria					52.378	4.89707	International
34185516	Optimized cDICE for Efficient Reconstitution of Biological Systems in Giant Unilamellar Vesicles	Van de Cauter L, Fanalista F, van Buren L, De Franceschi N, Godino E, Bouw S, Danelon C, Dekker C, Koenderink GH, Ganzinger KA.	ACS Synth Biol. 2021 Jul 16;10(7):1690-1702. doi: 10.1021/acssynbio.1c00068. Epub 2021 Jun 29.	Van de Cauter L	ACS Synth Biol	2021	PMC8291763		10.1021/acssynbio.1c00068	Research	Amsterdam	Vesicles or Synthetic cells					52.378	4.89707	Delft
34167401	Potential use of gene drive modified insects against disease vectors, agricultural pests and invasive species poses new challenges for risk assessment	Devos Y, Mumford JD, Bonsall MB, Camargo AM, Firbank LG, Glandorf DCM, Nogué F, Paraskevopoulos K, Wimmer EA.	Crit Rev Biotechnol. 2021 Jun 24:1-17. doi: 10.1080/07388551.2021.1933891. Online ahead of print.	Devos Y	Crit Rev Biotechnol	2021			10.1080/07388551.2021.1933891	Review	Bilthoven	Ethics, Legislation and Education		Legislation	Framework		52.1295	5.20514	International
34170119	Reconstitution of Ultrawide DNA Origami Pores in Liposomes for Transmembrane Transport of Macromolecules	Fragasso A, De Franceschi N, Stömmer P, van der Sluis EO, Dietz H, Dekker C.	ACS Nano. 2021 Jun 25;15(8):12768-79. doi: 10.1021/acsnano.1c01669. Online ahead of print.	Fragasso A	ACS Nano	2021	PMC8388114		10.1021/acsnano.1c01669	Research	Delft	Vesicles or Synthetic cells					52.0067	4.35707	International
34347446	Semisynthetic Macrocyclic Lipo-lanthipeptides Display Antimicrobial Activity Against Bacterial Pathogens	Zhao X, Xu Y, Viel JH, Kuipers OP.	ACS Synth Biol. 2021 Aug 20;10(8):1980-1991. doi: 10.1021/acssynbio.1c00161. Epub 2021 Aug 4.	Zhao X	ACS Synth Biol	2021	PMC8383303		10.1021/acssynbio.1c00161	Research	Groningen	Bacteria					53.2194	6.5665	Independent
34904864	Redirected Stress Responses in a Genome-Minimized 'midiBacillus' Strain with Enhanced Capacity for Protein Secretion	Aguilar Suárez R, Antelo-Varela M, Maaß S, Neef J, Becher D, van Dijl JM.	mSystems. 2021 Dec 21;6(6):e0065521. doi: 10.1128/mSystems.00655-21. Epub 2021 Dec 14.	Aguilar Suárez R	mSystems	2021	PMC8670375		10.1128/mSystems.00655-21	Research	Groningen	Bacteria				Bacillus	53.2194	6.5665	International
33738277	The Surfactin-Like Lipopeptides From Bacillus spp.: Natural Biodiversity and Synthetic Biology for a Broader Application Range	Théatre A, Cano-Prieto C, Bartolini M, Laurin Y, Deleu M, Niehren J, Fida T, Gerbinet S, Alanjary M, Medema MH, Léonard A, Lins L, Arabolaza A, Gramajo H, Gross H, Jacques P.	Front Bioeng Biotechnol. 2021 Mar 2;9:623701. doi: 10.3389/fbioe.2021.623701. eCollection 2021.	Théatre A	Front Bioeng Biotechnol	2021	PMC7960918		10.3389/fbioe.2021.623701	Research	Wageningen	Bacteria				Bacillus	51.97	5.66667	International
34547891	ReScribe: An Unrestrained Tool Combining Multiplex Recombineering and Minimal-PAM ScCas9 for Genome Recoding Pseudomonas putida	Asin-Garcia E, Martin-Pascual M, Garcia-Morales L, van Kranenburg R, Martins Dos Santos VAP.	ACS Synth Biol. 2021 Oct 15;10(10):2672-2688. doi: 10.1021/acssynbio.1c00297. Epub 2021 Sep 22.	Asin-Garcia E	ACS Synth Biol	2021	PMC8524654		10.1021/acssynbio.1c00297	Research	Wageningen	Bacteria				Pseudomonas	51.97	5.66667	International
33877851	Engineering of Multiple Modules to Improve Amorphadiene Production in Bacillus subtilis Using CRISPR-Cas9	Song Y, He S, Abdallah II, Jopkiewicz A, Setroikromo R, van Merkerk R, Tepper PG, Quax WJ.	J Agric Food Chem. 2021 Apr 28;69(16):4785-4794. doi: 10.1021/acs.jafc.1c00498. Epub 2021 Apr 20.	Song Y	J Agric Food Chem	2021	PMC8154554		10.1021/acs.jafc.1c00498	Research	Groningen	Bacteria				Bacillus	53.2194	6.5665	International
33470025	"NAD-display": Ultrahigh-Throughput in Vitro Screening of NAD(H) Dehydrogenases Using Bead Display and Flow Cytometry	Lindenburg L, Hollfelder F.	Angew Chem Int Ed Engl. 2021 Apr 12;60(16):9015-9021. doi: 10.1002/anie.202013486. Epub 2021 Mar 8.	Lindenburg L	Angew Chem Int Ed Engl	2021	PMC8048591		10.1002/anie.202013486	Research	Utrecht	Cell-free or Chemical SynBio					52.0907	5.12142	International
34489458	Growth-coupled selection of synthetic modules to accelerate cell factory development	Orsi E, Claassens NJ, Nikel PI, Lindner SN.	Nat Commun. 2021 Sep 6;12(1):5295. doi: 10.1038/s41467-021-25665-6.	Orsi E	Nat Commun	2021	PMC8421431		10.1038/s41467-021-25665-6	Review	Wageningen	Bacteria					51.97	5.66667	International
33486094	Model reduction of genome-scale metabolic models as a basis for targeted kinetic models	van Rosmalen RP, Smith RW, Martins Dos Santos VAP, Fleck C, Suarez-Diez M.	Metab Eng. 2021 Mar;64:74-84. doi: 10.1016/j.ymben.2021.01.008. Epub 2021 Jan 22.	van Rosmalen RP	Metab Eng	2021			10.1016/j.ymben.2021.01.008	Research	Wageningen	In silico or bioinformatics			Mathematical model		51.97	5.66667	International
33369847	Context matters: On the road to responsible biosafety technologies in synthetic biology	Kallergi A, Asin-Garcia E, Martins Dos Santos VA, Landeweerd L.	EMBO Rep. 2021 Jan 7;22(1):e51227. doi: 10.15252/embr.202051227. Epub 2020 Dec 28.	Kallergi A	EMBO Rep	2021	PMC7788449		10.15252/embr.202051227	Review	Nijmegen	Ethics, Legislation and Education			Biosafety		51.8126	5.83723	Wageningen
33933160	Chimeric antigen receptor natural killer (CAR-NK) cell design and engineering for cancer therapy	Gong Y, Klein Wolterink RGJ, Wang J, Bos GMJ, Germeraad WTV.	J Hematol Oncol. 2021 May 1;14(1):73. doi: 10.1186/s13045-021-01083-5.	Gong Y	J Hematol Oncol	2021	PMC8088725		10.1186/s13045-021-01083-5	Review	Maastricht	Mammalian cells					50.8514	5.69097	International
34936441	Dissecting structure-function of 3-O-sulfated heparin and engineered heparan sulfates	Karlsson R, Chopra P, Joshi A, Yang Z, Vakhrushev SY, Clausen TM, Painter CD, Szekeres GP, Chen YH, Sandoval DR, Hansen L, Esko JD, Pagel K, Dyer DP, Turnbull JE, Clausen H, Boons GJ, Miller RL.	Sci Adv. 2021 Dec 24;7(52):eabl6026. doi: 10.1126/sciadv.abl6026. Epub 2021 Dec 22.	Karlsson R	Sci Adv	2021	PMC8694587		10.1126/sciadv.abl6026	Research	Utrecht	Mammalian cells					52.0907	5.12142	International
34589287	Cas9 RNP transfection by vapor nanobubble photoporation for ex vivo cell engineering	Raes L, Pille M, Harizaj A, Goetgeluk G, Van Hoeck J, Stremersch S, Fraire JC, Brans T, de Jong OG, Maas-Bakker R, Mastrobattista E, Vader P, De Smedt SC, Vandekerckhove B, Raemdonck K, Braeckmans K.	Mol Ther Nucleic Acids. 2021 Aug 19;25:696-707. doi: 10.1016/j.omtn.2021.08.014. eCollection 2021 Sep 3.	Raes L	Mol Ther Nucleic Acids	2021	PMC8463438		10.1016/j.omtn.2021.08.014	Research	Utrecht	Mammalian cells					52.0907	5.12142	International
33419860	Letter to the editor: Checking the pulse of adoptive cell therapy for solid tumors. Thoughts from the abstracts submitted to the 35th Annual Meeting of the Society for the Immunotherapy of Cancer (SITC 2020)	Markovska M, Marincola F.	J Immunother Cancer. 2021 Jan;9(1):e002216. doi: 10.1136/jitc-2020-002216.	Markovska M	J Immunother Cancer	2021	PMC7798779		10.1136/jitc-2020-002216	Comment	Nijmegen	Mammalian cells					51.8126	5.83723	International
34514030	Characterization and modulation of anti-αβTCR antibodies and their respective binding sites at the βTCR chain to enrich engineered T cells	Kierkels GJJ, van Diest E, Hernández-López P, Scheper W, de Bruin ACM, Frijlink E, Aarts-Riemens T, van Dooremalen SFJ, Beringer DX, Oostvogels R, Kramer L, Straetemans T, Uckert W, Sebestyén Z, Kuball J.	Mol Ther Methods Clin Dev. 2021 Jun 24;22:388-400. doi: 10.1016/j.omtm.2021.06.011. eCollection 2021 Sep 10.	Kierkels GJJ	Mol Ther Methods Clin Dev	2021	PMC8411211		10.1016/j.omtm.2021.06.011	Research	Utrecht	Mammalian cells					52.0907	5.12142	International
35023728	Peptide-Dependent Growth in Yeast via Fine-Tuned Peptide/GPCR-Activated Essential Gene Expression	Billerbeck S, Cornish VW.	Biochemistry. 2022 Jan 13. doi: 10.1021/acs.biochem.1c00661. Online ahead of print.	Billerbeck S	Biochemistry	2022			10.1021/acs.biochem.1c00661	Research	Groningen	Yeast or filamentous fungi					53.2194	6.5665	International
34780934	Developing fungal heterologous expression platforms to explore and improve the production of natural products from fungal biodiversity	Meng X, Fang Y, Ding M, Zhang Y, Jia K, Li Z, Collemare J, Liu W.	Biotechnol Adv. 2022 Jan-Feb;54:107866. doi: 10.1016/j.biotechadv.2021.107866. Epub 2021 Nov 12.	Meng X	Biotechnol Adv	2022			10.1016/j.biotechadv.2021.107866	Review	Utrecht	Yeast or filamentous fungi		Kits			52.0907	5.12142	International
35288464	T cell receptor engineering of primary NK cells to therapeutically target tumors and tumor immune evasion	Morton LT, Wachsmann TLA, Meeuwsen MH, Wouters AK, Remst DFG, van Loenen MM, Falkenburg JHF, Heemskerk MHM.	J Immunother Cancer. 2022 Mar;10(3):e003715. doi: 10.1136/jitc-2021-003715.	Morton LT	J Immunother Cancer	2022			10.1136/jitc-2021-003715	Research	Leiden	Mammalian cells					52.1601	4.49701	Independent
32232035	Anticipating Xenogenic Pollution at the Source: Impact of Sterilizations on DNA Release From Microbial Cultures	Calderón-Franco D, Lin Q, van Loosdrecht MCM, Abbas B, Weissbrodt DG.	Front Bioeng Biotechnol. 2020 Mar 13;8:171. doi: 10.3389/fbioe.2020.00171. eCollection 2020.	Calderón-Franco D	Front Bioeng Biotechnol	2020	PMC7082761		10.3389/fbioe.2020.00171	Research	Delft	Yeast or filamentous fungi				E coli, Saccharomyces	52.0067	4.35707	Independent
19669755	Perspectives and limits of engineering the isoprenoid metabolism in heterologous hosts	Muntendam R, Melillo E, Ryden A, Kayser O.	Appl Microbiol Biotechnol. 2009 Oct;84(6):1003-19. doi: 10.1007/s00253-009-2150-1. Epub 2009 Aug 11.	Muntendam R	Appl Microbiol Biotechnol	2009			10.1007/s00253-009-2150-1	Review	Groningen	Bacteria					53.2194	6.5665	Independent
21189477	Exploiting plug-and-play synthetic biology for drug discovery and production in microorganisms	Medema MH, Breitling R, Bovenberg R, Takano E.	Nat Rev Microbiol. 2011 Feb;9(2):131-7. doi: 10.1038/nrmicro2478. Epub 2010 Dec 29.	Medema MH	Nat Rev Microbiol	2011			10.1038/nrmicro2478	Review	Groningen	Bacteria		Plug-play SynBio			53.2194	6.5665	Independent
27373593	A Combinatorial Algorithm for Microbial Consortia Synthetic Design	Julien-Laferrière A, Bulteau L, Parrot D, Marchetti-Spaccamela A, Stougie L, Vinga S, Mary A, Sagot MF.	Sci Rep. 2016 Jul 4;6:29182. doi: 10.1038/srep29182.	Julien-Laferrière A	Sci Rep	2016	PMC4931573		10.1038/srep29182	Research	Amsterdam	Bacteria					52.378	4.89707	International

## Sheet: analysis
Research focus	Articles	latitude	longitude	City
Algae	1	52.378	4.89707	Amsterdam
Bacteria	6	52.378	4.89707
Cell-free or Chemical SynBio	1	52.378	4.89707
Ethics, Legislation and Education	5	52.378	4.89707
Foundational advances	2	52.378	4.89707
In silico or bioinformatics	1	52.378	4.89707
Mammalian cells	4	52.378	4.89707
Phototrophic bacteria	9	52.378	4.89707
Plants	2	52.378	4.89707
Vesicles or Synthetic cells	5	52.378	4.89707
Viruses	0	52.378	4.89707
Yeast or filamentous fungi	1	52.378	4.89707
Algae	0	51.9833	5.91667	Arnhem
Bacteria	0	51.9833	5.91667
Cell-free or Chemical SynBio	0	51.9833	5.91667
Ethics, Legislation and Education	0	51.9833	5.91667
Foundational advances	0	51.9833	5.91667
In silico or bioinformatics	0	51.9833	5.91667
Mammalian cells	1	51.9833	5.91667
Phototrophic bacteria	0	51.9833	5.91667
Plants	0	51.9833	5.91667
Vesicles or Synthetic cells	0	51.9833	5.91667
Viruses	0	51.9833	5.91667
Yeast or filamentous fungi	0	51.9833	5.91667
Algae	0	52.1295	5.20514	Blithoven
Bacteria	1	52.1295	5.20514
Cell-free or Chemical SynBio	0	52.1295	5.20514
Ethics, Legislation and Education	2	52.1295	5.20514
Foundational advances	0	52.1295	5.20514
In silico or bioinformatics	0	52.1295	5.20514
Mammalian cells	0	52.1295	5.20514
Phototrophic bacteria	0	52.1295	5.20514
Plants	0	52.1295	5.20514
Vesicles or Synthetic cells	0	52.1295	5.20514
Viruses	1	52.1295	5.20514
Yeast or filamentous fungi	0	52.1295	5.20514
Algae	0	52.0067	4.35707	Delft
Bacteria	10	52.0067	4.35707
Cell-free or Chemical SynBio	4	52.0067	4.35707
Ethics, Legislation and Education	6	52.0067	4.35707
Foundational advances	6	52.0067	4.35707
In silico or bioinformatics	2	52.0067	4.35707
Mammalian cells	0	52.0067	4.35707
Phototrophic bacteria	0	52.0067	4.35707
Plants	0	52.0067	4.35707
Vesicles or Synthetic cells	10	52.0067	4.35707
Viruses	1	52.0067	4.35707
Yeast or filamentous fungi	10	52.0067	4.35707
Algae	0	51.9647	6.29377	Doetinchem
Bacteria	1	51.9647	6.29377
Cell-free or Chemical SynBio	0	51.9647	6.29377
Ethics, Legislation and Education	0	51.9647	6.29377
Foundational advances	0	51.9647	6.29377
In silico or bioinformatics	0	51.9647	6.29377
Mammalian cells	0	51.9647	6.29377
Phototrophic bacteria	0	51.9647	6.29377
Plants	0	51.9647	6.29377
Vesicles or Synthetic cells	0	51.9647	6.29377
Viruses	0	51.9647	6.29377
Yeast or filamentous fungi	0	51.9647	6.29377
Algae	0	51.4416	5.46972	Eindhoven
Bacteria	1	51.4416	5.46972
Cell-free or Chemical SynBio	7	51.4416	5.46972
Ethics, Legislation and Education	0	51.4416	5.46972
Foundational advances	3	51.4416	5.46972
In silico or bioinformatics	1	51.4416	5.46972
Mammalian cells	1	51.4416	5.46972
Phototrophic bacteria	0	51.4416	5.46972
Plants	0	51.4416	5.46972
Vesicles or Synthetic cells	3	51.4416	5.46972
Viruses	0	51.4416	5.46972
Yeast or filamentous fungi	0	51.4416	5.46972
Algae	0	52.2183	6.8958	Enschede
Bacteria	0	52.2183	6.8958
Cell-free or Chemical SynBio	1	52.2183	6.8958
Ethics, Legislation and Education	0	52.2183	6.8958
Foundational advances	1	52.2183	6.8958
In silico or bioinformatics	0	52.2183	6.8958
Mammalian cells	0	52.2183	6.8958
Phototrophic bacteria	0	52.2183	6.8958
Plants	0	52.2183	6.8958
Vesicles or Synthetic cells	1	52.2183	6.8958
Viruses	0	52.2183	6.8958
Yeast or filamentous fungi	0	52.2183	6.8958
Algae	0	53.2194	6.5665	Groningen
Bacteria	27	53.2194	6.5665
Cell-free or Chemical SynBio	2	53.2194	6.5665
Ethics, Legislation and Education	1	53.2194	6.5665
Foundational advances	6	53.2194	6.5665
In silico or bioinformatics	1	53.2194	6.5665
Mammalian cells	2	53.2194	6.5665
Phototrophic bacteria	0	53.2194	6.5665
Plants	1	53.2194	6.5665
Vesicles or Synthetic cells	1	53.2194	6.5665
Viruses	0	53.2194	6.5665
Yeast or filamentous fungi	5	53.2194	6.5665
Algae	0	52.1601	4.49701	Leiden
Bacteria	2	52.1601	4.49701
Cell-free or Chemical SynBio	3	52.1601	4.49701
Ethics, Legislation and Education	0	52.1601	4.49701
Foundational advances	4	52.1601	4.49701
In silico or bioinformatics	0	52.1601	4.49701
Mammalian cells	3	52.1601	4.49701
Phototrophic bacteria	0	52.1601	4.49701
Plants	1	52.1601	4.49701
Vesicles or Synthetic cells	0	52.1601	4.49701
Viruses	1	52.1601	4.49701
Yeast or filamentous fungi	1	52.1601	4.49701
Algae	0	50.8514	5.69097	Maastricht
Bacteria	0	50.8514	5.69097
Cell-free or Chemical SynBio	0	50.8514	5.69097
Ethics, Legislation and Education	0	50.8514	5.69097
Foundational advances	0	50.8514	5.69097
In silico or bioinformatics	0	50.8514	5.69097
Mammalian cells	1	50.8514	5.69097
Phototrophic bacteria	0	50.8514	5.69097
Plants	1	50.8514	5.69097
Vesicles or Synthetic cells	0	50.8514	5.69097
Viruses	0	50.8514	5.69097
Yeast or filamentous fungi	0	50.8514	5.69097
Algae	0	51.8126	5.83723	Nijmegen
Bacteria	1	51.8126	5.83723
Cell-free or Chemical SynBio	2	51.8126	5.83723
Ethics, Legislation and Education	1	51.8126	5.83723
Foundational advances	8	51.8126	5.83723
In silico or bioinformatics	0	51.8126	5.83723
Mammalian cells	2	51.8126	5.83723
Phototrophic bacteria	0	51.8126	5.83723
Plants	0	51.8126	5.83723
Vesicles or Synthetic cells	2	51.8126	5.83723
Viruses	0	51.8126	5.83723
Yeast or filamentous fungi	1	51.8126	5.83723
Algae	0	51.9244	4.47773	Rotterdam
Bacteria	0	51.9244	4.47773
Cell-free or Chemical SynBio	0	51.9244	4.47773
Ethics, Legislation and Education	0	51.9244	4.47773
Foundational advances	0	51.9244	4.47773
In silico or bioinformatics	0	51.9244	4.47773
Mammalian cells	2	51.9244	4.47773
Phototrophic bacteria	0	51.9244	4.47773
Plants	0	51.9244	4.47773
Vesicles or Synthetic cells	1	51.9244	4.47773
Viruses	0	51.9244	4.47773
Yeast or filamentous fungi	0	51.9244	4.47773
Algae	0	52.0705	4.3007	The Hague
Bacteria	0	52.0705	4.3007
Cell-free or Chemical SynBio	0	52.0705	4.3007
Ethics, Legislation and Education	3	52.0705	4.3007
Foundational advances	1	52.0705	4.3007
In silico or bioinformatics	0	52.0705	4.3007
Mammalian cells	0	52.0705	4.3007
Phototrophic bacteria	0	52.0705	4.3007
Plants	0	52.0705	4.3007
Vesicles or Synthetic cells	1	52.0705	4.3007
Viruses	0	52.0705	4.3007
Yeast or filamentous fungi	0	52.0705	4.3007
Algae	0	52.0907	5.12142	Utrecht
Bacteria	4	52.0907	5.12142
Cell-free or Chemical SynBio	1	52.0907	5.12142
Ethics, Legislation and Education	0	52.0907	5.12142
Foundational advances	1	52.0907	5.12142
In silico or bioinformatics	0	52.0907	5.12142
Mammalian cells	5	52.0907	5.12142
Phototrophic bacteria	0	52.0907	5.12142
Plants	0	52.0907	5.12142
Vesicles or Synthetic cells	2	52.0907	5.12142
Viruses	0	52.0907	5.12142
Yeast or filamentous fungi	1	52.0907	5.12142
Algae	2	51.97	5.66667	Wageningen
Bacteria	17	51.97	5.66667
Cell-free or Chemical SynBio	0	51.97	5.66667
Ethics, Legislation and Education	4	51.97	5.66667
Foundational advances	5	51.97	5.66667
In silico or bioinformatics	5	51.97	5.66667
Mammalian cells	0	51.97	5.66667
Phototrophic bacteria	0	51.97	5.66667
Plants	7	51.97	5.66667
Vesicles or Synthetic cells	1	51.97	5.66667
Viruses	0	51.97	5.66667
Yeast or filamentous fungi	4	51.97	5.66667
